# Supplementary material for: Quantification of microaerobic growth of Geobacter sulfurreducens
Source: PLoS One. 2020 Jan 16;15(1):e0215341. doi: 10.1371/journal.pone.0215341 (PMC6964889; doi:10.1371/journal.pone.0215341)
Supplement: S1 Table — Data were compared to G. sulfurreducens grown under anaerobic conditions with 40 mM of fumarate as electron acceptor. (XLSX) [file pone.0215341.s002.xlsx]

## Sheet: 11bis14_1prozent
SystematicName	Strand,Locus	ProteinName	logFCs
GSU0000.1	+,"dnaA"	chromosomal replication initiation protein	-0.28, -0.38, -0.39, -0.41
GSU0001	+,"dnaN"	DNA polymerase III subunit beta	-0.84, -0.88, -0.89, -1.08
GSU0002	+,"recF"	DNA replication and repair protein RecF	-0.56, -0.62, -0.64, -0.83
GSU0003	+,"gyrB"	DNA gyrase subunit B	-0.72, -0.84, -1.09, -1.31
GSU0004	+,"gyrA"	DNA gyrase subunit A	-0.75, -0.79, -1.01, -1.34
GSU0005	+,	hypothetical protein GSU0005	-0.42, -0.78, -0.88, -0.99
GSU0006	+,"gpsA"	NAD(P)H-dependent glycerol-3-phosphate dehydrogenase	-0.06, -0.33, -0.44, -0.65
GSU0007	+,	sensor histidine kinase, HAMP and PAS domain-containing	0.08, -0.15, -0.18, -0.21
GSU0008	+,	response receiver sensor histidine kinase, PAS domain-containing	0.12, -0.08, -0.16, -0.24
GSU0009	+,"fgrK"	sensor histidine kinase of FgrL, PAS domain-containing	0.13, 0.02, -0.03, -0.32
GSU0010	+,"fgrL"	flagellar biogenesis master response receiver sensor histidine kinase, PAS and GAF domain-containing	-0.14, -0.14, -0.14, -0.24
GSU0011	+,	ABC transporter ATP-binding protein	0.89, 0.11, 0.07, 0.06
GSU0012	-,"hemY"	protoporphyrinogen oxidase	0.44, 0.35, 0.27, -0.48
GSU0013	-,	MarR family winged helix-turn-helix transcriptional regulator	1.76, 1.47, 0.1, -0.75
GSU0014	+,	DnaJ-like molecular chaperone	-0.01, -0.14, -0.16, -0.22
GSU0015	-,	peptidylprolyl cis-trans isomerase, PpiC-type, SurA family	-0.27, -0.72, -0.73, -0.81
GSU0016	-,	peptidylprolyl cis-trans isomerase lipoprotein, PpiC-type	-0.31, -0.31, -0.35, -0.44
GSU0017	-,"mfd"	transcription-repair coupling factor	-0.31, -0.42, -0.49, -0.58
GSU0018	-,	GntR family transcriptional regulator	-0.18, -0.28, -0.57, -0.71
GSU0019	+,	pentapeptide repeat-containing protein	0.03, -0.06, -0.06, -0.1
GSU0020	-,"yrdA"	hypothetical protein GSU0020	1.32, -0.37, -0.38, -0.4
GSU0021	-,"nadA"	quinolinate synthetase	-0.34, -0.38, -0.52, -0.57
GSU0022	+,"tatB"	twin arginine translocase protein A	0.01, -0.03, -0.06, -0.12
GSU0023	-,	lipoprotein	1.85, 0.17, 0.13, 0.05
GSU0024	-,	peptidoglycan-binding outer membrane lipoprotein Pal, OmpA family	0.66, 0.64, 0.59, 0.55
GSU0025	-,	biopolymer transport TolB-like protein	0.62, 0.26, 0.2, -0.02
GSU0026	-,	periplasmic energy transduction protein	0.42, 0.41, 0.3, 0.29
GSU0027	-,	biopolymer transport membrane TolR-like protein	0.36, 0.3, 0.24, -0.44
GSU0028	-,	biopolymer transport membrane proton channel TolQ-like protein	0.05, 0.05, 0.01, -0.03
GSU0029	-,	nitrilase/amidohydrolase superfamily protein, class 5	0.32, 0.3, 0.17, 0.1
GSU0030	+,"hemN"	oxygen-independent coproporphyrinogen III oxidase	0.32, 0.18, 0.12, -0.1
GSU0031	+,"hrcA"	heat-inducible transcription repressor HrcA	-0.24, -0.27, -0.31, -0.36
GSU0032	+,"grpE"	heat shock protein GrpE	0.13, -0.46, -0.46, -0.6
GSU0033	+,"dnaK"	molecular chaperone DnaK	-0.47, -0.5, -0.65, -0.75
GSU0034	+,"dnaJ"	chaperone protein DnaJ	-0.19, -0.46, -0.64, -0.66
GSU0035	-,	2\\',5\\' RNA ligase	0.26, 0.11, 0.01, -0.06
GSU0036	-,	poly-gamma-glutamate capsule biosynthesis protein	0.07, 0.05, 0.02, -0.02
GSU0037	+,"serS"	seryl-tRNA ligase	0.04, -0.17, -0.26, -0.41
GSU0038	+,	lipoprotein	-0.09, -0.32, -0.44, -0.59
GSU0040	+,	hypothetical protein GSU0040	0.46, 0.32, -0.03, -0.28
GSU0041	+,"lexA-1"	LexA family transcriptional repressor	0, -0.01, -0.21, -0.36
GSU0042	+,	hypothetical protein GSU0042	0.32, 0.05, 0.01, 0
GSU0043	+,	DNA polymerase IV	0.01, -0.07, -0.21, -0.25
GSU0044	-,	hypothetical protein GSU0044	0.06, 0.02, -0.11, -0.12
GSU0045	-,	hypothetical protein GSU0045	0.07, -0.12, -0.15, -0.27
GSU0046	+,	transposase of ISGsu6, IS21 family	0.25, 0.21, -0.05, -0.14
GSU0047	+,	transposase/IS protein	0.55, 0.18, 0.06, -0.06
GSU0048	+,	integrase	0.21, 0.14, 0.11, 0.08
GSU0049	+,	hypothetical protein GSU0049	0.22, 0.1, 0, -0.09
GSU0050	+,	HIRAN domain-containing protein	0.55, 0.25, 0.05, -0.13
GSU0051	+,"cas3-1"	CRISPR-associated helicase Cas3	0.09, -0.09, -0.1, -0.11
GSU0052	+,"csx14"	CRISPR-associated protein	0.04, -0.04, -0.06, -0.12
GSU0053	+,"csb1"	CRISPR-associated protein Csb1	0.33, 0.24, 0.11, -0.12
GSU0054	+,"csb2"	CRISPR-associated protein Csb2	0.25, 0.23, 0.22, 0.12
GSU0055	-,	toxin, RelE family	0.31, 0.25, 0.2, 0.17
GSU0056	-,	antitoxin	0.1, 0.09, 0.05
GSU0057	+,"cas1-1/cas4"	CRISPR-associated exonuclease Cas4 and endodeoxyribonuclease Cas1	0.74, 0.58, 0.58, 0.4
GSU0058	+,"cas2-1"	CRISPR-associated endoribonuclease Cas2	0.84, 0.38, 0.35, 0.18
GSU0060	+,	hypothetical protein GSU0060	0.16, 0.09
GSU0061	+,	hypothetical protein GSU0061	0.11, 0.02, -0.09, -0.14
GSU0062	+,	TraD protein	0.04, 0.02, -0.05, -0.26
GSU0063	+,	hypothetical protein GSU0063	0.26, 0.22, -0.02, -0.13
GSU0064	-,	integrase, bacteriophage P4-type	0.04, -0.09, -0.15, -0.19
GSU0065	+,"tadA"	tRNA (adenosine-34) deaminase	0.1, -0.04, -0.22, -0.31
GSU0066	+,	peroxiredoxin-like 2 family protein, selenocysteine-containing	0.11, 0.07, 0.03, -0.39
GSU0067	+,"can-1"	carbonic anhydrase	1.01, 0.29, 0.24, 0.06
GSU0068	+,	cytochrome c	1.04, 0.24, 0.21, 0.2
GSU0069	+,	oxidoreductase, iron-sulfur cluster-binding subunit	0.68, 0.44, 0.35, 0.34
GSU0070	+,	oxidoreductase, membrane subunit	0.23, 0.23, 0.19, 0.15
GSU0071	-,	hypothetical protein GSU0071	1.19, 0, -0.1, -0.26
GSU0073	-,	outer membrane protein	1.01, 0.89, 0.84, 0.7
GSU0074	-,"elbB"	isoprenoid biosynthesis protein	1.18, 1.05, 0.97, 0.84
GSU0075	-,	SDR_a2 family oxidoreductase	0.83, 0.55, 0.09, 0.03
GSU0076	+,	hypothetical protein GSU0076	-0.09, -0.09, -0.16, -0.34
GSU0077	+,	hypothetical protein GSU0077	0.22, 0.11
GSU0078	+,	PilZ domain-containing protein	0.11, 0.07, 0.07, 0.06
GSU0079	-,	transcriptional regulator	0.29, -0.14, -0.2, -0.38
GSU0080	+,"degQ"	periplasmic trypsin-like serine protease lipoprotein DegQ	0.45, 0.05, 0.05, -0.04
GSU0081	+,	hypothetical protein GSU0081	1.03, 0.86, 0.18, 0.07
GSU0082	+,"rluD"	23S rRNA synthase	1.14, -0.29, -0.34, -0.38
GSU0083	+,	laccase family multicopper oxidase	-0.24, -0.5, -0.55, -0.68
GSU0084	+,	hypothetical protein GSU0084	-0.2, -0.3, -0.5, -0.58
GSU0085	-,"hdrF"	heterodisulfide oxidoreductase, NAD(P)H oxidoreductase subunit F	0.32, 0.11, 0.04, -0.08
GSU0087	-,"hdrE"	heterodisulfide oxidoreductase, iron-sulfur cluster-binding subunit E	-0.01, -0.06, -0.07, -0.18
GSU0088	-,"hdrD"	heterodisulfide oxidoreductase, iron-sulfur cluster-binding subunit D	0.21, 0.11, 0.09, 0.09
GSU0089	-,"hdrG"	heterodisulfide oxidoreductase, iron-sulfur cluster-binding subunit G	0.73, 0.53, 0.06, -0.09
GSU0090	-,"hdrA"	heterodisulfide oxidoreductase, FAD-binding and iron-sulfur cluster-binding subunit A	0.63, 0.19, 0.17, 0.05
GSU0091	-,"hdrB"	heterodisulfide oxidoreductase subunit B	0.19, 0.17, 0.14, 0.09
GSU0092	-,"hdrC"	heterodisulfide oxidoreductase, iron-sulfur cluster-binding subunit C	0.19, 0.15, 0.15, 0.08
GSU0093	+,	ABC transporter ATP-binding protein/permease	0.18, -0.12, -0.25, -0.4
GSU0094	+,"dnaX"	DNA polymerase III subunits gamma and tau	1.21, 0.11, 0.09, 0.07
GSU0095	+,	YbaB/EbfC family DNA-binding protein	-0.29, -0.41, -0.41, -0.42
GSU0096	+,"recR"	recombination protein RecR	-0.5, -0.71, -0.75, -1.11
GSU0097	+,"por"	pyruvate:ferredoxin/flavodoxin oxidoreductase	-0.93, -1.27, -1.31, -1.45
GSU0098	+,"mglB"	cell polarity determinant GTPase-activating protein MglB	-0.27, -0.3, -0.43, -0.53
GSU0099	+,"mglA"	cell polarity determinant GTPase MglA	1.71, -0.06, -0.19, -0.26
GSU0101	+,	ABC transporter ATP-binding protein/permease	0.01, -0.05, -0.16, -0.16
GSU0102	+,"selB"	selenocysteine-specific translation elongation factor	0.08, -0.23, -0.27, -0.29
GSU0103	+,	sensor histidine kinase	0.01, -0.1, -0.11, -0.23
GSU0104	+,	response regulator	0.28, 0.23, 0.19, -0.15
GSU0105	-,	cytochrome c	0.02, -0.05, -0.09, -0.1
GSU0106	+,	chromosome partitioning ATPase Soj	0.24, 0.09, -0.04, -0.04
GSU0107	+,	ParB-like nuclease domain-containing protein	1.83, 0.13, -0.1, -0.19
GSU0108	+,"atpX"	ATP synthase F0, B\\' subunit	0.28, 0.16, -0.04, -0.18
GSU0109	+,"atpF"	ATP synthase F0 subunit B	2.39, 0.01, -0.29, -0.44
GSU0110	+,"atpH"	F0F1 ATP synthase subunit delta	-0.3, -0.37, -0.52, -0.65
GSU0111	+,"atpA"	F0F1 ATP synthase subunit alpha	-0.59, -0.65, -0.68, -0.7
GSU0112	+,"atpG"	F0F1 ATP synthase subunit gamma	-0.72, -0.81, -0.98, -1.17
GSU0113	+,"atpD"	F0F1 ATP synthase subunit beta	1.64, -0.74, -0.77, -0.86
GSU0114	+,"atpC"	F0F1 ATP synthase subunit epsilon	0.99, -0.97, -1.06, -1.12
GSU0115	+,"pdxA"	4-hydroxythreonine-4-phosphate dehydrogenase	-0.09, -0.36, -0.38, -0.54
GSU0116	+,	biosynthetic peptidoglycan transglycosylase	0.1, 0.02, -0.08, -0.16
GSU0117	-,	aminotransferase	0.08, 0, -0.01, -0.2
GSU0118	-,	hypothetical protein GSU0118	0.31, 0.26, 0.16, -0.56
GSU0119	-,	glyoxalase/bleomycin resistance protein/dioxygenase superfamily protein	0.25, 0.12, -0.03, -0.28
GSU0120	-,"hyaP"	periplasmically oriented, membrane-bound	0.53, 0.41, 0.21, 0.08
GSU0121	-,"hyaB"	periplasmically oriented, membrane-bound	0.39, 0.24, 0.21, 0.11
GSU0122	-,"hyaL"	periplasmically oriented, membrane-bound	1.89, 0.75, 0.36, 0.34
GSU0123	-,"hyaS"	periplasmically oriented, membrane-bound	0.24, 0.23, 0.14, -0.13
GSU0124	-,	amidophosphoribosyltransferase	0.34, 0.25, 0.22, 0.16
GSU0125	-,	hypothetical protein GSU0125	0.26, 0.22, 0.14, 0.04
GSU0126	-,"yccM-1"	iron-sulfur cluster-binding oxidoreductase	0.33, 0.17, 0.07, -0.03
GSU0127	-,"ttcA"	tRNA 2-thiocytidine biosynthesis protein TtcA	0.18, 0.18, 0.18, 0.17
GSU0128	+,"priA"	primosomal protein N\\', ATP-dependent helicase	0.02, 0, -0.03, -0.25
GSU0129	+,"def-1"	polypeptide formylmethionine deformylase	0.59, 0.56, 0.49, 0.43
GSU0130	+,"fmt"	methionyl-tRNA formyltransferase	1.69, 0.38, 0.31, 0.02
GSU0131	+,	hypothetical protein GSU0131	0.73, 0.37, 0.26, 0.15
GSU0132	-,"cheX40H"	protein phosphoaspartate phosphatase CheX associated with MCPs of class 40H	1.55, 0.11, 0.11, 0.07
GSU0133	+,	hypothetical protein GSU0133	-0.19, -0.3, -0.44, -0.49
GSU0134	-,	ribonuclease Z	0.38, 0.06, 0.02, -0.08
GSU0135	-,"hemB"	delta-aminolevulinic acid dehydratase	0.52, 0.44, 0.41, 0.19
GSU0136	+,	DoxX family protein	-0.11, -0.14, -0.15, -0.17
GSU0137	-,	PilZ domain-containing protein	0.06, -0.06, -0.09, -0.12
GSU0138	+,"prfC"	peptide chain release factor 3	-0.18, -0.3, -0.59, -0.67
GSU0139	+,	hypothetical protein GSU0139	0.12, -0.05, -0.08, -0.14
GSU0140	+,	phosphoribosylaminoimidazole carboxylase-like protein	-0.16, -0.17, -0.26, -0.41
GSU0141	+,	hypothetical protein GSU0141	0.04, -0.2, -0.27, -0.34
GSU0142	+,"pgpA"	phosphatidylglycerophosphatase A	0.08, 0.04, 0.02, -0.01
GSU0143	+,"cinA"	molybdopterin-binding domain nicotinamide nucleotide amidohydrolase	0.2, 0.07, 0.06, 0.03
GSU0144	+,	sensor histidine kinase, PAS and GAF domain-containing	0.27, 0.09, 0.05, 0
GSU0145	+,"recA"	recombinase A	1.88, 1.71, 0.06, 0.01
GSU0146	+,"pilT-1"	twitching motility pilus retraction protein	0.04, -0.03, -0.1, -0.3
GSU0147	+,"recX"	recombination regulator RecX	0.26, 0.11, -0.07, -0.24
GSU0148	+,"alaS"	alanyl-tRNA ligase	0.07, 0.01, -0.04, -0.11
GSU0149	+,	motility response receiver histidine kinase	0.22, 0.19, 0.06, 0.03
GSU0150	+,"argB"	acetylglutamate kinase	1.91, -0.05, -0.08, -0.24
GSU0151	+,"argD"	acetylornithine aminotransferase	-0.04, -0.12, -0.22, -0.28
GSU0152	+,"argF"	ornithine carbamoyltransferase	0.03, -0.18, -0.22, -0.34
GSU0153	+,"argG"	argininosuccinate synthase	-0.17, -0.23, -0.39, -0.45
GSU0154	+,	NUDIX hydrolase, type 15	-0.27, -0.3, -0.35, -0.38
GSU0155	+,	hypothetical protein GSU0155	-0.03, -0.16, -0.32, -0.38
GSU0156	+,"argH"	argininosuccinate lyase	-0.23, -0.48, -0.52, -1.18
GSU0157	+,	lipoprotein	-0.18, -0.34, -0.37, -0.61
GSU0158	+,"lysA"	diaminopimelate decarboxylase	-0.03, -0.18, -0.18, -0.38
GSU0159	+,"dapA"	dihydrodipicolinate synthase	-0.42, -0.45, -0.48, -0.61
GSU0160	+,"dapB"	dihydrodipicolinate reductase	-0.37, -0.47, -0.52, -0.62
GSU0162	+,"dapL"	L,L-diaminopimelate aminotransferase	-0.14, -0.34, -0.4, -0.56
GSU0163	+,	hypothetical protein GSU0163	-0.31, -0.36, -0.45, -0.55
GSU0164	+,	hypothetical protein GSU0164	0.71, -0.01, -0.19, -0.48
GSU0165	+,	hypothetical protein GSU0165	0.4, 0.06, -0.06, -0.4
GSU0167	+,	transposase, Y1_Tnp domain-containing	0.05, 0.03, 0.01, 0.01
GSU0168	+,	Fic family protein	-0.02, -0.04, -0.06, -0.37
GSU0169	+,	ABC transporter ATP-binding protein	-0.25, -0.49, -0.59, -0.61
GSU0170	+,	hypothetical protein GSU0170	0.12, -0.16, -0.21, -0.23
GSU0171	+,	hypothetical protein GSU0171	0.03, -0.22, -0.3, -0.43
GSU0172	+,	hypothetical protein GSU0172	-0.15, -0.18, -0.2, -0.27
GSU0173	+,	cupin	0.18, 0.11, 0.11, 0.04
GSU0174	-,"ato-2"	succinyl:acetate coenzyme A transferase	0.9, 0.9, 0.76, 0.7
GSU0175	+,	TetR family transcriptional regulator	0.39, 0.38, 0.2, 0.16
GSU0176	+,	hypothetical protein GSU0176	0.11, 0.07, 0.05, -0.05
GSU0177	+,	acetyltransferase	0.25, 0.15, 0.13, -0.04
GSU0178	-,"hxlR"	helix-turn-helix transcriptional regulator HxlR	0.7, 0.03, -0.11, -0.44
GSU0179	+,	flavodoxin	1.62, 0.22, 0.22, 0.16
GSU0180	+,	hypothetical protein GSU0180	0.32, 0.16, 0.15, 0.12
GSU0181	-,	peptidoglycan L,D-transpeptidase lipoprotein, YkuD family, TPR domain-containing	1.67, 1.33, 1.15, 1.06
GSU0182	-,	lipoprotein	1.58, 1.44, 1.41, 1.38
GSU0183	-,	peptidoglycan L,D-transpeptidase lipoprotein, YkuD family, SPOR domain-containing	0.87, 0.42, 0.42, 0.38
GSU0184	+,	HAD superfamily hydrolase	0.63, 0.63, 0.34, 0.05
GSU0185	-,	hypothetical protein GSU0185	0.39, 0.22, -0.01, -0.02
GSU0186	-,	LOW QUALITY PROTEIN: hypothetical protein GSU0186	1.55, 0.41, 0.4, 0.28
GSU0187	-,	helix-turn-helix and zinc ribbon transcriptional regulator	0.19, 0.13, 0.06, 0.01
GSU0188	-,	hypothetical protein GSU0188	0.1, -0.01, -0.15, -0.22
GSU0189	+,"dbpA"	ATP-dependent RNA helicase DbpA	-0.12, -0.16, -0.22, -0.23
GSU0191	-,	cold shock DNA/RNA-binding protein	-0.65, -0.69, -0.75
GSU0192	+,	hypothetical protein GSU0192	0.18, -0.29, -0.36
GSU0193	-,	glucose/sorbosone dehydrogenase-like lipoprotein	0.24, 0.08, 0.07, 0.02
GSU0194	+,	ADP-ribosylglycohydrolase-like protein	0.44, 0.4, 0.2, 0.01
GSU0195	+,	flavin and coenzyme A sequestration protein dodecin	0.93, 0.92, 0.84
GSU0196	-,	acyl-CoA thioesterase	-0.04, -0.28, -0.38, -0.43
GSU0197	-,	short-chain dehydrogenase	-0.32, -0.32, -0.36, -0.37
GSU0198	+,	lipoprotein	0.18, 0.12, 0.07, -0.05
GSU0200	+,	aerobic-type carbon monoxide dehydrogenase, small subunit-like protein	0.81, 0.62, 0.6, 0.32
GSU0201	+,	aerobic-type carbon monoxide dehydrogenase, large subunit-like protein	0.86, 0.81, 0.76, 0.6
GSU0202	+,	dehydrogenase molybdenum cofactor insertion protein	0.7, 0.61, 0.51, 0.33
GSU0203	+,	MobA-related glycosyltransferase	0.69, 0.49, 0.45, 0.2
GSU0204	+,	radical SAM domain-containing iron-sulfur cluster-binding oxidoreductase	0.01, 0.01, -0.03, -0.17
GSU0205	+,	TetR family transcriptional regulator	-0.17, -0.21, -0.33, -0.46
GSU0206	+,	zinc transporter ZupT	0.04, 0.04, -0.13, -0.22
GSU0207	+,	cold shock DNA/RNA-binding protein	0.07, -0.07, -0.24
GSU0208	+,	hypothetical protein GSU0208	-0.39, -0.4, -0.41, -0.56
GSU0209	+,	hypothetical protein GSU0209	-0.07, -0.21, -0.3, -0.39
GSU0210	+,	ABC transporter substrate-binding protein	0.49, 0.4, 0.37, 0.24
GSU0211	+,	ABC transporter membrane protein	0.29, 0.22, 0.21, 0.09
GSU0212	+,	ABC transporter ATP-binding protein	0.29, 0.19, 0.09, 0.07
GSU0213	+,	radical SAM domain-containing iron-sulfur cluster-binding oxidoreductase	0.15, 0.11, 0.09, -0.11
GSU0214	+,	ATPase	0.33, 0.21, 0.14, -0.03
GSU0215	+,"folD-1"	5,10-methylenetetrahydrofolate dehydrogenase and methenyltetrahydrofolate cyclohydrolase	0.26, 0.06, 0.03, -0.06
GSU0216	-,	hypothetical protein GSU0216	1.13, 1.02, 0.8
GSU0217	+,	nitroreductase-like family 3 protein	0.35, 0.29, 0.1, 0.08
GSU0218	+,"sco"	cytochrome c oxidase, coo3-type, synthesis factor	0.32, 0.26, 0.11, 0.05
GSU0219	+,"coxA"	cytochrome c oxidase, coo3-type, cytochrome o subunit I	1.23, 0.43, 0.4, 0.32
GSU0220	+,"coxC"	cytochrome c oxidase, coo3-type, subunit III	0.46, 0.43, 0.37, 0.32
GSU0221	+,"coxD"	cytochrome c oxidase, coo3-type, subunit IV	1.63, 0.29, 0.28, 0.26
GSU0222	+,"coxB"	cytochrome c oxidase, coo3-type, cytochrome c subunit II, one heme-binding site	0.4, 0.37, 0.32, 0.27
GSU0223	+,"ctaB"	protoheme IX farnesyltransferase	0.87, 0.45, 0.43, 0.26
GSU0224	-,	cupin	0.19, 0.18, 0.04, 0
GSU0226	+,	hypothetical protein GSU0226	0.78, -0.08, -0.08, -0.25
GSU0227	+,	DNA methyltransferase	0.07, -0.03, -0.21, -0.25
GSU0228	-,	FKBP-type peptidylprolyl cis-trans isomerase	0.31, -0.07, -0.07, -0.1
GSU0229	+,	long-chain-fatty-acid--CoA ligase	0.85, -0.02, -0.27, -0.27
GSU0230	-,"pilT-2"	twitching motility pilus retraction protein	0.23, 0.18, 0.08, 0.07
GSU0231	-,	hypothetical protein GSU0231	0.06, 0.04, -0.14, -0.17
GSU0233	+,	hypothetical protein GSU0233	0.02, -0.01, -0.04, -0.07
GSU0234	+,"fdhC"	bidirectional formate transporter	0.36, 0.05, -0.09, -0.1
GSU0235	-,"tex"	S1 RNA-binding domain-containing transcriptional accessory protein	1.46, 0.06, -0.13, -0.14
GSU0236	-,	hypothetical protein GSU0236	0.59, 0.4, 0.4, 0.12
GSU0237	-,	dehydratase, NodN/MaoC domain-containing	0.43, 0.39, 0.37, 0.35
GSU0238	-,	radical SAM domain-containing iron-sulfur cluster-binding oxidoreductase	0.36, 0.24, 0.19, 0.1
GSU0239	-,	acyl-CoA thioesterase	0.44, 0.41, 0.3, 0.25
GSU0240	-,"fabD-1"	malonyl-CoA--acyl carrier protein transacylase	0.4, 0.34, 0.28, 0.19
GSU0241	-,	radical SAM domain-containing iron-sulfur cluster-binding oxidoreductase	0.74, 0.46, 0.34, 0.33
GSU0242	-,"acpP-1"	acyl carrier protein	1.44, 0.59, 0.47, 0.36
GSU0243	-,	acyltransferase	0.74, 0.73, 0.71, 0.68
GSU0244	-,	radical SAM domain-containing iron-sulfur cluster-binding oxidoreductase	0.63, 0.37, 0.35, 0.29
GSU0245	-,	undecaprenyl-phosphate glycosyltransferase	0.93, 0.7, 0.6, 0.32
GSU0246	-,	polysaccharide deacetylase	0.58, 0.56, 0.44, 0.34
GSU0247	+,	radical SAM domain-containing iron-sulfur cluster-binding oxidoreductase	0.39, 0.39, 0.06, 0.05
GSU0248	+,	radical SAM domain-containing iron-sulfur cluster-binding oxidoreductase	0.08, 0.06, 0, -0.01
GSU0249	+,	hypothetical protein GSU0249	0, -0.06, -0.18, -0.2
GSU0250	+,	hypothetical protein GSU0250	0.26, 0.15, 0.1, -0.12
GSU0251	-,	hypothetical protein GSU0251	0.92, 0.66, 0.62, 0.39
GSU0252	+,	transposase of ISGsu1, IS4 family	0.01, -0.02, -0.03, -0.06
GSU0253	+,	sensor histidine kinase, PAS, GAF, PAS and PAS domain-containing	0.19, 0.01, -0.02, -0.12
GSU0254	+,	LuxR family transcriptional regulator	0.2, 0.1, -0.01, -0.06
GSU0255	+,	sensor histidine kinase, PAS and PAS domain-containing	-0.75, -1.4, -1.46, -1.89
GSU0256	+,	hemerythrin family protein	-0.32, -0.74, -0.78, -1.1
GSU0257	-,	antibiotic biosynthesis monooxygenase	0.33, 0.03, -0.1, -0.12
GSU0258	-,	hypothetical protein GSU0258	0.47, -0.12, -0.16
GSU0259	-,	flavoredoxin	0.11, 0.04, 0.01, -0.08
GSU0260	-,"usp-3"	universal stress protein Usp	-0.01, -0.04, -0.12, -0.23
GSU0261	-,	monovalent cation/proton antiporter family protein	0.06, 0, -0.02, -0.27
GSU0263	-,	hypothetical protein GSU0263	0.07, -0.06, -0.2, -0.64
GSU0264	-,	Bcr/CflA subfamily transporter	0.16, 0.01, -0.06, -0.15
GSU0265	-,	membrane transport protein	-0.01, -0.01, -0.05, -0.18
GSU0266	+,	LysR family transcriptional regulator	0.39, -0.08, -0.11, -0.2
GSU0267	+,	GntR family transcriptional regulator	0.3, 0.17, 0.15, -0.06
GSU0268	+,	hypothetical protein GSU0268	1.38, 0.29, 0.2, 0.12
GSU0269	+,	hypothetical protein GSU0269	0.28, 0.2, 0.12, 0.06
GSU0270	-,"glmS"	glucosamine--fructose-6-phosphate aminotransferase	1.63, 0.02, -0.02, -0.05
GSU0271	-,"glmU"	bifunctional N-acetylglucosamine-1-phosphate uridyltransferase/glucosamine-1-phosphate acetyltransferase	0.37, 0.35, 0.31, 0.11
GSU0272	+,	hypothetical protein GSU0272	0.53, 0, -0.04, -0.21
GSU0273	+,	radical SAM domain-containing iron-sulfur cluster-binding oxidoreductase	0.35, -0.1, -0.11, -0.22
GSU0274	+,	cytochrome c/cytochrome b	-1.53, -1.6, -1.69, -1.78
GSU0275	-,	hypothetical protein GSU0275	0, -0.06
GSU0276	-,	RND family efflux pump membrane fusion protein	0.38, 0.07, -0.2, -0.21
GSU0277	-,	ABC transporter ATP-binding protein/permease	0.05, -0.05, -0.08, -0.19
GSU0278	-,	RND family efflux pump outer membrane protein	0.14, 0.01, -0.16, -0.21
GSU0279	-,	cadherin domain/calx-beta domain-containing protein	0.65, 0, -0.16, -0.29
GSU0280	-,	Fis family transcriptional regulator	-0.11, -0.23, -0.31, -0.43
GSU0281	-,	LOW QUALITY PROTEIN: sensor histidine kinase	0.05, 0.05, 0.02, -0.21
GSU0283	-,	sensor histidine kinase	0.55, 0.4, 0.33, 0.28
GSU0284	-,	TraR/DksA family zinc finger transcriptional regulator	0.26, 0.19, 0.16, -0.01
GSU0285	-,"radA"	DNA repair protein RadA	0.3, 0.15, -0.01, -0.09
GSU0286	+,	HEAT-like repeat-containing protein	0.87, 0.59, 0.18, 0
GSU0287	+,	cyclic diguanylate phosphodiesterase	0.46, 0.36, 0.29, 0.21
GSU0288	-,	HEAT-like repeat-containing protein	0.11, 0.07, -0.04, -0.26
GSU0289	+,	hypothetical protein GSU0289	0.93, 0.75, 0.15, -0.02
GSU0290	+,"fabH-1"	3-oxoacyl-ACP synthase	1.29, 0.12, 0.04, -0.04
GSU0291	-,	CheR-like SAM-binding domain-containing protein	0.03, 0, -0.01, -0.11
GSU0292	+,	hypothetical protein GSU0292	-0.23, -0.25, -0.29, -0.45
GSU0293	-,"cheB64H-1"	protein glutamate methylesterase CheB associated with MCPs of classes 40H and 40+24H, response receiver domain-containing	0.12, 0.01, -0.15, -0.43
GSU0294	-,	metal-dependent phosphohydrolase, HDOD domain-containing	0.46, 0.08, -0.02, -0.04
GSU0295	-,"cheR64H"	protein glutamate methyltransferase CheR associated with MCPs of classes 40H and 40+24H	0.13, 0.06, -0.03, -0.05
GSU0296	-,"cheA64H"	sensor histidine kinase CheA associated with MCPs of classes 40H and 40+24H	0.3, 0.05, 0.01, -0.04
GSU0297	-,"cheW64H-1"	scaffold protein CheW associated with MCPs of classes 40H and 40+24H	0.24, 0.12, 0.05, -0.14
GSU0301	+,	lytic transglycosylase domain-containing protein	0.42, 0.39, 0.32, 0.13
GSU0302	+,	hypothetical protein GSU0302	0.48, 0.42, 0.14, 0.11
GSU0303	+,	sensor protein	0.11, -0.03, -0.05, -0.12
GSU0304	-,"pepN"	aminopeptidase N	0.97, 0.44, -0.02, -0.13
GSU0305	+,"hypB"	hydrogenase nickel incorporation protein HypB	-0.21, -0.36, -0.38, -0.49
GSU0306	+,"hypF"	hydrogenase maturation protein HypF	0.03, -0.37, -0.41, -0.57
GSU0307	+,"hypC"	hydrogenase assembly chaperone HypC/HupF	1.09, -0.29, -0.4, -0.51
GSU0308	+,"hypD"	hydrogenase expression/formation protein HypD	-0.24, -0.35, -0.36, -0.37
GSU0309	+,"hypE"	hydrogenase expression/formation protein HypE	-0.3, -0.41, -0.45, -0.8
GSU0310	+,	phospholipase, patatin family	-0.15, -0.33, -0.38, -0.52
GSU0312	+,	PilZ domain-containing protein	-0.01, -0.02, -0.03, -0.4
GSU0313	+,	DnaJ domain-containing protein	0.29, 0.16, 0.09, 0.07
GSU0314	+,	GspIIEN domain-containing protein	0.27, 0.24, 0.1, 0.09
GSU0315	-,	hypothetical protein GSU0315	-0.07, -0.21, -0.28, -0.33
GSU0316	-,	PATAN domain GTPase-activating protein	-0.28, -0.4, -0.46, -0.53
GSU0317	+,	hypothetical protein GSU0317	0.61, 0.3, 0.27, 0.06
GSU0318	+,	M48 family peptidase	0.05, -0.08, -0.11, -0.14
GSU0319	-,"gspN"	type II secretion system protein GspN	0.15, 0, 0, -0.14
GSU0320	-,"gspM"	type II secretion system protein GspM	0.72, 0.3, -0.13, -0.18
GSU0321	-,"gspL"	type II secretion system protein GspL	0.49, -0.02, -0.11, -0.25
GSU0322	-,"gspK"	type II secretion system minor pseudopilin GspK	0.02, -0.05, -0.21, -0.38
GSU0323	-,"gspJ"	type II secretion system minor pseudopilin GspJ	0.12, -0.17, -0.17, -0.29
GSU0324	-,"gspI"	type II secretion system minor pseudopilin GspI	1.36, 0.02, -0.14, -0.17
GSU0325	-,"gspH"	type II secretion system minor pseudopilin GspH	1.73, -0.05, -0.07, -0.24
GSU0326	-,"gspG"	type II secretion system major pseudopilin GspG	-0.01, -0.12, -0.21, -0.24
GSU0327	-,"gspF"	type II secretion system inner membrane protein GspF	0.75, 0.05, -0.1, -0.12
GSU0328	-,"gspE"	type II secretion system ATPase GspE	0.5, 0.09, -0.05, -0.08
GSU0329	-,"gspD"	type II secretion system lipoprotein GspD	0.07, 0.05, 0.04, -0.13
GSU0330	-,"gspC"	type II secretion system protein GspC serine protease	0.03, -0.02, -0.14, -0.23
GSU0331	+,"degP"	periplasmic trypsin-like serine protease DegP	0.83, 0.58, 0.52, -0.02
GSU0332	+,"pepA"	multifunctional aminopeptidase A	0.13, 0.12, 0.07, -0.09
GSU0333	-,"atpE"	ATP synthase F0 subunit C	-0.74, -0.76, -0.77, -0.8
GSU0334	-,"atpB"	ATP synthase F0 subunit A	-0.28, -0.3, -0.38, -1.04
GSU0335	-,"atpI"	ATP synthase-associated magnesium import membrane protein AtpI	-0.12, -0.18, -0.21, -0.22
GSU0336	-,"atpZ"	ATP synthase-associated magnesium import membrane protein AtpZ	0.02, -0.04, -0.16
GSU0337	-,"hemL"	glutamate-1-semialdehyde aminotransferase	-0.16, -0.23, -0.37, -0.43
GSU0338	+,"nuoA-1"	NADH dehydrogenase I subunit A	-0.07, -0.22, -0.33, -0.5
GSU0339	+,"nuoB"	NADH dehydrogenase I subunit B	0.86, -0.36, -0.48, -0.54
GSU0340	+,"nuoC"	NADH dehydrogenase I subunit C	-0.6, -0.73, -0.81, -1.05
GSU0341	+,"nuoD"	NADH dehydrogenase I subunit D	1.29, -0.91, -0.93, -1.64
GSU0342	+,"nuoE-1"	NADH dehydrogenase I subunit E	1.74, 0.65, -0.81, -0.85
GSU0343	+,"nuoF-1"	NADH dehydrogenase I subunit F	-0.87, -0.88, -0.89, -0.98
GSU0344	+,"nuoG-1"	NADH dehydrogenase I subunit G	-1.04, -1.05, -1.07, -1.07
GSU0345	+,"nuoH-1"	NADH dehydrogenase I subunit H	-0.77, -0.88, -0.92, -0.93
GSU0346	+,"nuoI-1"	NADH dehydrogenase I subunit I	-0.71, -0.72, -0.76, -1.04
GSU0347	+,"nuoJ-1"	NADH dehydrogenase I subunit J	-0.57, -0.73, -0.88, -1.01
GSU0348	+,"nuoK-1"	NADH dehydrogenase I subunit K	-0.79, -0.82, -0.97, -0.97
GSU0349	+,"nuoL-1"	NADH dehydrogenase I subunit L	-0.89, -0.95, -1, -1.09
GSU0350	+,"nuoM-1"	NADH dehydrogenase I subunit M	-0.83, -0.9, -0.95, -0.98
GSU0351	+,"nuoN-1"	NADH dehydrogenase I subunit N	-0.68, -0.75, -0.8, -0.8
GSU0352	+,"prx-3"	peroxiredoxin, atypical 2-Cys subfamily	-0.38, -0.43, -0.45, -0.8
GSU0353	+,"yqaA"	membrane protein YqaA	-0.23, -0.25, -0.4, -0.43
GSU0354	+,	hypothetical protein GSU0354	-0.2, -0.23, -0.26, -0.38
GSU0355	+,	hypothetical protein GSU0355	0.38, 0.1, -0.07, -0.14
GSU0356	-,	sensor histidine kinase response regulator	0.15, 0.07, 0.04, 0.04
GSU0357	-,	cytochrome c nitrite reductase	0.35, 0.32, 0.18, 0.12
GSU0358	-,	periplasmic nitrate reductase, iron-sulfur cluster-binding subunit	0.23, -0.05, -0.07, -0.12
GSU0359	-,	sigma-54-dependent sensor transcriptional regulator, PAS domain-containing	-0.06, -0.1, -0.21, -0.29
GSU0360	+,	peptidoglycan-binding outer membrane protein	0.22, 0.16, 0.12, 0.09
GSU0361	-,	PpiC-type peptidylprolyl cis-trans isomerase	0.37, 0.21, 0.11, -0.44
GSU0362	+,	hypothetical protein GSU0362	1.38, 0.22, 0.03, -0.25
GSU0363	-,"dinG"	ATP-dependent DNA helicase DinG	0.97, 0.21, 0.05, -0.23
GSU0364	-,"ppcB"	cytochrome c	2.51, 1.12, 1.08, 0.91
GSU0365	-,"ppcC"	cytochrome c	0.65, -0.04, -0.08, -0.14
GSU0366	+,	helix-turn-helix XRE domain-containing protein	0.85, 0.62, 0.43, 0.36
GSU0367	+,"yhcC-1"	radical SAM domain-containing iron-sulfur cluster-binding oxidoreductase	0.49, 0.41, 0.33, 0.28
GSU0368	-,	outer membrane surface lipoprotein	0.73, 0.11, -0.08, -0.14
GSU0369	-,	FlhB domain-containing protein	0.04, 0.03, -0.01, -0.08
GSU0370	-,	FliK domain-containing protein	0.08, 0.04, 0.02, -0.08
GSU0371	-,	alpha-glucan phosphorylase	0.97, 0, -0.13, -0.2
GSU0372	-,	sigma-54-dependent transcriptional response regulator	0.11, -0.1, -0.14, -0.18
GSU0373	-,	sensor histidine kinase, HAMP domain-containing	-0.13, -0.26, -0.28, -0.51
GSU0374	+,"hypA"	hydrogenase nickel incorporation protein HypA	-0.01, -0.24, -0.3, -0.47
GSU0375	+,"gcvT"	glycine cleavage system T protein	1.22, 1.17, 0.03, -0.05
GSU0376	+,"gcvH-1"	glycine cleavage system lipoyl carrier protein GcvH	0.43, 0.23, 0.22, 0.2
GSU0377	+,"gcvP1"	glycine dehydrogenase subunit 1	1.08, 0.38, 0.27, 0.26
GSU0378	+,"gcvP2"	glycine dehydrogenase subunit 2	0.4, 0.32, 0.23, 0.2
GSU0379	+,"lplA"	lipoate--protein ligase A	0.32, 0.25, 0.23, 0.12
GSU0380	+,"lipA"	lipoyl synthase	1.45, 0.29, 0.2, 0.01
GSU0381	+,	lipoprotein	0.18, 0.06, 0.06, 0
GSU0382	+,	hypothetical protein GSU0382	0.28, 0.06, 0.04, 0.02
GSU0383	+,	FKBP-type peptidylprolyl cis-trans isomerase	0.4, 0.38, 0.37, 0.35
GSU0384	-,	ferritin-like domain-containing protein	0, -0.07, -0.15, -0.24
GSU0385	+,	NAD-dependent nucleoside diphosphate-sugar epimerase/dehydratase	0.77, -0.12, -0.17, -0.37
GSU0386	-,	hypothetical protein GSU0386	-0.02, -0.04, -0.07, -0.11
GSU0387	-,"uppP"	undecaprenyl pyrophosphate phosphatase	0.5, 0.14, -0.03, -0.04
GSU0388	+,	hypothetical protein GSU0388	-0.12, -0.36, -0.36, -0.41
GSU0389	+,	phosphate/sulfate transporter family membrane protein	-0.46, -0.56, -0.6, -0.63
GSU0390	-,	hypothetical protein GSU0390	0.33, 0.32, 0.26, 0.19
GSU0391	+,	RND family efflux pump outer membrane protein	0.63, 0.28, 0.18, 0.06
GSU0392	+,	RND family efflux pump membrane fusion lipoprotein	0.22, 0.21, 0.15, 0.07
GSU0393	+,	hypothetical protein GSU0393	0.31, 0.09, 0.03
GSU0394	+,	RND family efflux pump inner membrane protein	0.17, 0.11, 0.02, -0.16
GSU0395	+,	redox-active protein, C_GCAxxG_C_C family	0.07, 0.07, 0, -0.06
GSU0396	+,	hypothetical protein GSU0396	0.28, 0.23, 0.05
GSU0397	+,	beta-lactamase superfamily metal-dependent hydrolase	0.1, 0.1, 0.01, -0.12
GSU0398	+,	hypothetical protein GSU0398	0.55, 0.12, -0.08, -0.13
GSU0399	+,	ArsR family transcriptional regulator	0.46, 0.22, 0.22, 0.04
GSU0400	+,"mcp40H-11"	methyl-accepting chemotaxis sensory transducer, class 40H, Cache_2 domain-containing	0.34, 0.09, 0.06, -0.24
GSU0401	+,"mcp40H-12"	methyl-accepting chemotaxis sensory transducer, class 40H	0.02, -0.37, -0.4, -0.48
GSU0402	+,	hemerythrin family protein	0.05, -0.39, -0.41, -0.49
GSU0403	+,"cheY64H-1"	response receiver CheY associated with MCPs of classes 40H and 40+24H	-0.24, -0.31, -0.42, -0.52
GSU0404	+,"cheX64H"	protein phosphoaspartate phosphatase CheX associated with MCPs of classes 40H and 40+24H	0.61, 0.22, -0.13, -0.51
GSU0405	+,	response regulator	0.01, -0.01, -0.17, -0.3
GSU0406	+,	lipoprotein	0.04, 0.04, -0.04, -0.53
GSU0407	+,"flgB"	flagellar basal body rod protein FlgB	0.17, 0.12, -0.03, -0.17
GSU0408	+,"flgC"	flagellar basal body rod protein FlgC	0.02, -0.01, -0.1, -0.1
GSU0409	+,"fliE"	flagellar hook-basal body complex protein FliE	-0.11, -0.13, -0.15, -0.19
GSU0410	+,"fliF"	flagellar M-ring mounting plate protein FliF	-0.02, -0.03, -0.16, -0.27
GSU0411	+,"fliG"	flagellar motor switch protein FliG	0.38, -0.05, -0.06, -0.13
GSU0412	+,"fliH"	flagellar assembly protein FliH	0.38, 0.16, 0.11, 0
GSU0413	+,"fliI"	flagellum-specific ATPase FliI	0.63, 0.03, -0.07, -0.11
GSU0414	+,"fliJ"	flagellar export protein FliJ	-0.07, -0.16, -0.18, -0.27
GSU0415	+,	hypothetical protein GSU0415	0.11, 0.08, 0.05, -0.17
GSU0416	+,"fliK"	flagellar hook-length control protein FliK	0.01, -0.08, -0.09, -0.18
GSU0417	+,"flgD"	flagellar hook capping protein FlgD	0.1, -0.02, -0.03, -0.08
GSU0418	+,	hypothetical protein GSU0418	0.04, 0.04, -0.01, -0.1
GSU0419	+,"flgE"	flagellar hook protein FlgE	0.07, -0.02, -0.14, -0.18
GSU0420	+,"fliL"	flagellar basal body-associated protein FliL	0.12, 0.08, 0.04, -0.02
GSU0421	+,"fliM"	flagellar motor switch protein FliM	0.1, 0.06, 0.01, -0.27
GSU0422	+,"fliN"	flagellar motor switch protein FliN	0.22, 0.12, 0.03, 0.01
GSU0423	+,"fliP"	flagellar biosynthesis protein FliP	0.2, 0.11, 0.01, -0.19
GSU0424	+,"fliQ"	flagellar biogenesis protein FliQ	0.08, 0.02, 0.01, 0
GSU0425	+,"fliR"	flagellar biogenesis protein FliR	0.19, 0, -0.01, -0.05
GSU0426	+,"flhB"	flagellar biosynthesis protein FlhB	-0.07, -0.1, -0.28, -0.32
GSU0427	-,	SH3 domain lipoprotein	-0.14, -0.18, -0.31, -0.4
GSU0428	+,"tssJ"	type VI secretion system outer membrane lipoprotein TssJ	0.25, 0.2, -0.07, -0.19
GSU0429	+,"tssK"	type VI secretion system protein TssK	0.1, 0.08, -0.08, -0.09
GSU0430	+,"tssE"	type VI secretion system needle hub protein TssE	0.17, 0.03, -0.11, -0.45
GSU0431	+,"tssF"	type VI secretion system protein TssF	-0.06, -0.09, -0.09, -0.1
GSU0432	+,"tssG"	type VI secretion system protein TssG	0.64, 0.01, 0.01, -0.02
GSU0433	+,"tssH"	type VI secretion system ATPase TssH chaperone	0.25, -0.02, -0.04, -0.51
GSU0434	-,	thiamin biosynthesis protein ThiI-related adenine nucleotide alpha hydrolase superfamily protein	-0.15, -0.44, -0.45, -0.62
GSU0435	+,	PilB/PulE/GspE family ATPase	0.25, -0.06, -0.08, -0.2
GSU0436	+,"pilT-3"	twitching motility pilus retraction protein	0.1, 0.07, 0.05, -0.37
GSU0437	+,	UbiD family decarboxylase	0.2, -0.15, -0.24, -0.33
GSU0438	+,	lipoprotein	-0.19, -0.23, -0.31, -0.36
GSU0439	+,	prenyltransferase	0.4, 0, -0.07, -0.08
GSU0440	+,	menaquinone biosynthesis decarboxylase	-0.11, -0.13, -0.15, -0.17
GSU0441	+,"mqnC-2"	dehypoxanthinylfutalosine cyclase	0.05, 0.04, -0.04, -0.12
GSU0442	+,"mqnC-1"	dehypoxanthinylfutalosine cyclase	0.12, -0.06, -0.17, -0.26
GSU0443	+,	ribonuclease D	-0.19, -0.26, -0.32, -0.46
GSU0444	-,	hypothetical protein GSU0444	0.19, 0.09, 0.01, -0.03
GSU0446	-,"rsmE"	16S ribosomal RNA methyltransferase RsmE	1.68, -0.1, -0.25, -0.35
GSU0447	-,"prmA"	50S ribosomal protein L11 methyltransferase	0.02, -0.07, -0.08, -0.21
GSU0448	+,	zinc-dependent amidohydrolase	-0.14, -0.4, -0.51, -0.55
GSU0450	+,	PEP synthetase regulatory protein	-0.16, -0.33, -0.42, -0.49
GSU0451	+,	winged-helix transcriptional response regulator	0.2, 0.16, 0.07, -0.18
GSU0452	+,	sensor histidine kinase, HAMP domain-containing	0.13, 0.1, 0.07, 0.02
GSU0453	+,"mqnB"	futalosine hydrolase	0.22, 0.01, 0.01, -0.05
GSU0454	+,"mqnD"	1,4-dihydroxy-6-naphthoate synthase	0.21, 0.04, 0.03, -0.04
GSU0455	+,	rare lipoprotein A-like lipoprotein	0.15, 0.04, -0.08, -0.08
GSU0456	-,	exporter	0.07, 0.03, 0, -0.14
GSU0457	-,	outer membrane lipoprotein LolB	0.4, 0.25, 0.24, 0.22
GSU0458	-,"fabZ-1"	(3R)-hydroxyacyl-(acyl carrier protein) dehydratase	0.24, 0.16, 0.12, 0.05
GSU0459	-,	3-oxoacyl-(ACP) synthase-like protein	0.37, 0.27, 0.19, -0.07
GSU0460	-,"fabF-1"	3-oxoacyl-(acyl carrier protein) synthase II	0.94, 0.36, 0.15, 0.11
GSU0461	-,"fabG-1"	3-oxoacyl-ACP reductase	0.25, 0.19, 0.18, -0.02
GSU0462	-,	M48 family peptidase	0.24, 0.23, 0.22, 0.11
GSU0463	-,	hypothetical protein GSU0463	0.67, 0.23, 0.11, 0.04
GSU0464	-,	S4 domain-containing protein	0.03, -0.07, -0.35
GSU0465	+,"efp-1"	elongation factor P	0.16, 0.07, 0.05, -0.1
GSU0466	-,"macA"	cytochrome c peroxidase	0.49, 0.48, 0.38, 0.34
GSU0467	-,	hypothetical protein GSU0467	0.85, 0.82, 0.64, 0.45
GSU0468	-,	hypothetical protein GSU0468	1.22, 1.19, 1.17, 0.99
GSU0469	-,	hypothetical protein GSU0469	1.64, 1.61, 1.48, 1.45
GSU0470	-,	sigma-54-dependent transcriptional response regulator	0.48, 0.38, 0.28, 0.25
GSU0471	-,	sensor histidine kinase	0.59, 0.37, 0.33, 0.25
GSU0472	+,	SRPBCC domain-containing protein	0.02, -0.06, -0.28, -0.31
GSU0473	+,	transcriptional regulator	0.19, 0.14, 0.13, -0.04
GSU0474	+,	sensor diguanylate cyclase/phosphodiesterase, PAS and PAS domain-containing	0.53, 0.32, 0.14, -0.26
GSU0475	-,	sensor histidine kinase, PAS domain-containing	0.11, 0.09, 0.08, -0.13
GSU0476	+,	hypothetical protein GSU0476	0.63, -0.06, -0.22, -0.3
GSU0477	+,	HAD superfamily hydrolase	-0.08, -0.09, -0.16, -0.17
GSU0478	+,	ferritin-like domain-containing protein	0.02, -0.03, -0.06, -0.16
GSU0479	+,"aspA"	aspartate ammonia-lyase	1.51, 0.05, -0.04, -0.93
GSU0480	+,	thioredoxin/NifU-like domain-containing protein	0.43, 0.24, 0.21, -0.02
GSU0481	+,	hypothetical protein GSU0481	0.12, 0.03, -0.06
GSU0482	+,"cls-1"	cardiolipin synthase	-0.08, -0.17, -0.19, -0.3
GSU0483	+,"queC"	7-cyano-7-deazaguanine synthase	-0.08, -0.21, -0.27, -0.27
GSU0484	+,"folE"	GTP cyclohydrolase	0.05, -0.02, -0.06, -0.22
GSU0485	+,	hypothetical protein GSU0485	0.07, -0.09, -0.14, -0.17
GSU0486	-,"tdcB"	threonine dehydratase	-0.04, -0.11, -0.12, -0.27
GSU0487	-,"dmeF"	cobalt/zinc/iron/cadmium/nickel efflux protein	1.16, -0.03, -0.14, -0.14
GSU0488	+,"trxB"	thioredoxin reductase	0.6, 0.18, -0.03, -0.23
GSU0489	+,"comM"	competence ATPase ComM	0.28, 0.03, 0, -0.11
GSU0490	+,"ato-1"	succinyl:acetate coenzyme A transferase	0.37, 0.12, 0.12, -0.04
GSU0491	-,"rhlE-1"	ATP-dependent RNA helicase RhlE	0.94, -0.55, -1.12, -1.14
GSU0492	-,"xerC"	site-specific recombinase XerC	0.49, 0.26, 0.24, 0.18
GSU0493	+,	FAD-dependent pyridine nucleotide-disulfide oxidoreductase family protein	0.45, 0.4, 0.39, 0.31
GSU0494	+,	hypothetical protein GSU0494	0.34, 0.24, 0.2, 0.1
GSU0496	+,	RND family efflux pump membrane fusion protein	0.95, 0.83, 0.83, 0.74
GSU0498	+,	hypothetical protein GSU0498	0.91, 0.84, 0.74
GSU0499	-,	zinc metalloendopeptidase	0.09, 0.09, -0.08, -0.23
GSU0500	+,"typA"	translation-regulating membrane GTPase TypA	-0.27, -0.28, -0.28, -0.34
GSU0501	+,"yfiO"	outer membrane protein assembly lipoprotein YfiO	0.74, -0.13, -0.19, -0.27
GSU0502	+,	lipoprotein	0.04, -0.1, -0.16, -0.2
GSU0503	+,"crcB"	camphor resistance protein CrcB	0.09, 0.02, -0.13, -0.14
GSU0504	+,	hypothetical protein GSU0504	1.35, 0.01, -0.03, -0.13
GSU0505	+,	hypothetical protein GSU0505	-0.06, -0.07, -0.14, -0.23
GSU0506	+,	hypothetical protein GSU0506	0.08, -0.03, -0.09, -0.11
GSU0507	+,"plsY"	hypothetical protein GSU0507	0.43, 0.05, 0.01, -0.05
GSU0508	+,"yceG"	hypothetical protein GSU0508	0.46, -0.17, -0.35, -0.4
GSU0509	-,"sfrA"	NADPH oxidoreductase subunit alpha	1.93, -0.12, -0.18, -0.42
GSU0510	-,"sfrB"	NADPH oxidoreductase subunit beta	0.42, -0.24, -0.4, -0.63
GSU0511	+,	leucyl aminopeptidase-like protein	2.32, -0.29, -0.31, -0.32
GSU0512	+,	hypothetical protein GSU0512	0.38, 0.23, -0.03, -0.09
GSU0513	+,	dephospho-coenzyme A kinase	-0.06, -0.19, -0.24, -0.48
GSU0514	-,	IclR family transcriptional regulator	1.84, 0.1, -0.16, -0.18
GSU0515	+,"usp-1"	universal stress protein Usp	0.01, -0.07, -0.1, -0.32
GSU0516	-,	TIM alpha/beta-barrel protein	0.1, 0.05, 0, -0.02
GSU0517	-,	nucleotidyltransferase	0.11, 0.1, 0.05, 0.04
GSU0518	-,"aplD"	sodium/solute symporter family protein	0.18, 0.15, 0.03, 0
GSU0519	-,	hypothetical protein GSU0519	0.27, 0.11, -0.14, -0.37
GSU0520	-,"truD"	tRNA pseudouridine 13 synthase	0, -0.34, -0.51, -0.56
GSU0521	-,"trmB"	tRNA (N7-methyl-G46)-methyltransferase	-0.29, -0.3, -0.42, -0.54
GSU0522	+,"rhlB"	ATP-dependent RNA helicase RhlB	0.13, 0.08, 0.06, -0.14
GSU0523	-,	pyridoxal-5\\'-phosphate-dependent chorismate-binding enzyme	0, -0.06, -0.1, -0.24
GSU0524	-,	hypothetical protein GSU0524	0.14, 0.09, 0.04, -0.18
GSU0525	-,"dtd"	D-tyrosyl-tRNA(Tyr) deacylase	0.21, 0.02, 0.01, -0.01
GSU0526	-,"ymdB"	O-acetyl-ADP-ribose deacetylase	0.11, 0.06, 0.01, -0.16
GSU0527	-,	TrkA domain-containing protein	0.04, 0, -0.11, -0.28
GSU0528	-,	ferredoxin and NADH nitroreductase domain-containing protein	0.26, 0.07, -0.02, -0.08
GSU0529	-,"nfo"	endodeoxyribonuclease IV	0.09, 0.04, -0.06, -0.07
GSU0530	-,	histidine triad (HIT) family hydrolase	0.02, 0.01, -0.03, -0.22
GSU0531	-,"dapF"	diaminopimelate epimerase	0.11, 0.06, 0.06, 0.03
GSU0533	+,	cytochrome c	0.01, 0.01, -0.07, -0.16
GSU0534	+,"iscR-1"	helix-turn-helix iron-sulfur cluster-binding transcriptional regulator IscR	-0.07, -0.36, -0.44, -0.51
GSU0535	+,"cysK"	cysteine synthase A	0.45, 0.39, 0.36, 0.18
GSU0536	+,	adenosine nucleotide alpha-hydrolase superfamily protein	0.11, 0.05, 0.01, 0
GSU0537	+,	sensor diguanylate cyclase/phosphodiesterase, PAS domain-containing	0.1, 0.09, 0.07, 0
GSU0538	-,"hspA-1"	ATP-independent chaperone	0.19, 0.07, 0.01, -0.17
GSU0539	-,	hypothetical protein GSU0539	1.38, 0.96, 0.93
GSU0540	+,	hypothetical protein GSU0540	0.22, -0.25, -0.25
GSU0541	+,"polA"	DNA polymerase I	0.07, -0.07, -0.08, -0.18
GSU0542	+,	diguanylate cyclase	0.56, 0.48, 0.3, 0.21
GSU0543	-,	outer membrane lipoprotein, Slp family	-0.02, -0.07, -0.12, -0.26
GSU0544	-,	SAM-dependent methyltransferase	-0.19, -0.2, -0.33, -0.48
GSU0545	+,	hypothetical protein GSU0545	0.6, 0.12, -0.02, -0.07
GSU0546	+,	peptidyl-tRNA hydrolase-like protein	0.02, -0.02, -0.07, -0.24
GSU0547	+,"mutS-2"	DNA mismatch repair ATPase MutS-2	0.02, -0.02, -0.06, -0.15
GSU0548	-,	radical SAM domain-containing iron-sulfur cluster-binding oxidoreductase	1.67, 1.06, 0.41, 0.27
GSU0549	+,	SAM-dependent methyltransferase	0.45, 0.44, 0.13, -0.02
GSU0551	+,	hypothetical protein GSU0551	0.11, 0.1, 0.03, -0.08
GSU0552	+,	reverse transcriptase	0.09, -0.05, -0.09, -0.23
GSU0553	+,	hypothetical protein GSU0553	0.41, -0.18, -0.21, -0.22
GSU0555	+,	hypothetical protein GSU0555	0.3, 0.03, -0.01, -0.14
GSU0556	+,	transposase of ISGsu7	0.05, 0.03, -0.08, -0.16
GSU0559	+,	transposase of ISGsu2, IS5 family	0.63, 0.14, 0.1, -0.11
GSU0562	+,	hypothetical protein GSU0562	0.36, -0.06, -0.26, -0.28
GSU0563	+,	hypothetical protein GSU0563	0.18, -0.09, -0.12, -0.22
GSU0564	+,	hypothetical protein GSU0564	-0.04, -0.1, -0.13, -0.22
GSU0566	+,	NrdH-like redox domain-containing protein	0, -0.12, -0.31, -0.54
GSU0567	+,"tag"	3-methyladenine DNA glycosylase	0.45, 0.18, -0.05, -0.14
GSU0568	+,	hypothetical protein GSU0568	0.34, 0.13, 0.01, -0.17
GSU0569	+,	nicotinamidase-like cysteine hydrolase	1.39, 0.03, -0.08, -0.2
GSU0570	+,	SAM-dependent methyltransferase	0.2, 0.09, -0.18, -0.2
GSU0571	+,"folA"	dihydrofolate reductase	0.33, 0.19, -0.03, -0.08
GSU0572	+,	hydrolase, cyclic phosphodiesterase-like domain-containing	2.22, 0.04, -0.04, -0.08
GSU0573	+,	zinc-containing alcohol dehydrogenase	2.59, 0.2, 0.14, -0.01
GSU0574	+,	hypothetical protein GSU0574	1.37, 0.1, -0.11, -0.16
GSU0575	+,"cstA"	carbon starvation protein CstA	0.44, 0.23, 0.19, 0.14
GSU0576	+,	hypothetical protein GSU0576	0.21, 0.15, 0.13, 0.09
GSU0577	+,"recO"	DNA repair protein RecO	-0.02, -0.02, -0.2, -0.25
GSU0578	+,"glyQ"	glycyl-tRNA ligase subunit alpha	-0.44, -0.46, -0.47, -0.47
GSU0579	+,"glyS"	glycyl-tRNA ligase subunit beta	-0.4, -0.58, -0.61, -0.62
GSU0580	+,"ppdK"	pyruvate phosphate dikinase	-1.49, -1.55, -1.67, -2.4
GSU0581	+,	cold shock DNA/RNA-binding protein	-0.35, -0.62, -1.14
GSU0582	+,"mcp40H-2"	methyl-accepting chemotaxis sensory transducer, class 40H dimer with helix-swapped heme-binding site-containing PAS domain	-0.02, -0.03, -0.05, -0.11
GSU0583	-,"mcp64H-1"	methyl-accepting chemotaxis sensory transducer, class 40+24H	0.45, 0.42, 0.37, 0.25
GSU0584	-,	hypothetical protein GSU0584	0.19, 0.14, 0.14, 0.07
GSU0585	-,"ycgM"	fumarylacetoacetate hydrolase family protein	0.08, 0.02, 0.02, -0.15
GSU0586	-,"yhcC-2"	radical SAM domain-containing iron-sulfur cluster-binding oxidoreductase	0.06, 0.04, 0.01, -0.01
GSU0587	-,"tenI"	carboxythiazole phosphate tautomerase	-0.07, -0.13, -0.16, -0.21
GSU0588	-,"thiG"	thiazole synthase	0, -0.11, -0.16, -0.19
GSU0589	-,"thiS"	thiamin biosynthesis sulfur carrier protein	0.68, 0.11, 0.06
GSU0590	-,	hypothetical protein GSU0590	-0.22, -0.25, -0.34, -0.56
GSU0591	-,	cytochrome c	-0.32, -0.32, -0.38, -0.66
GSU0592	-,"omcQ"	lipoprotein cytochrome c	0.36, 0.31, 0.25, -0.59
GSU0593	-,	cytochrome b	3.26, 2.97, 2.67, 2.62
GSU0594	-,	cytochrome c	3.27, 3.08, 2.69, 2.43
GSU0596	-,	response receiver	3.03, 2.86, 2.79, 2.46
GSU0597	-,	hypothetical protein GSU0597	2.1, 1.86, 1.47
GSU0598	+,	sigma-54-dependent transcriptional response regulator	0.07, -0.36, -0.49, -0.53
GSU0599	-,	sensor histidine kinase, HAMP domain-containing protein	0.11, 0.09, -0.01, -0.05
GSU0601	+,	glycoside hydrolase	0.19, 0.06, 0.03, -0.16
GSU0602	+,	hypothetical protein GSU0602	0.36, 0.26, 0.18, 0.03
GSU0603	-,	hypothetical protein GSU0603	-0.05, -0.12, -0.24, -0.38
GSU0604	-,"thiC-1"	phosphomethylpyrimidine synthase ThiC	-0.54, -0.56, -0.68, -0.68
GSU0605	-,"thiE/thiD"	4-amino-5-hydroxymethyl-2-methylpyrimidine-phosphate kinase and thiamin monophosphate synthase	1.38, -0.23, -0.26, -0.49
GSU0606	+,"alr"	alanine racemase	1.78, -0.1, -0.18, -0.22, -0.34		-0.34
GSU0607	+,"selD"	selenide, water dikinase	0.1, -0.24, -0.44, -0.45
GSU0608	+,	hypothetical protein GSU0608	-0.01, -0.14, -0.33, -0.33
GSU0609	+,"purH"	bifunctional phosphoribosylaminoimidazolecarboxamide formyltransferase/IMP cyclohydrolase	-0.31, -0.35, -0.44, -0.53
GSU0610	+,"purD"	phosphoribosylamine--glycine ligase	-0.08, -0.49, -0.69, -0.69
GSU0611	+,"purE-1"	5-carboxyamino-1-(5-phosphoribosyl)imidazole carboxymutase	1.29, 0.96, 0, -0.48
GSU0612	+,"ppcA"	cytochrome c	0.34, 0.06, 0.03, 0.01
GSU0613	+,	ResB-like family cytochrome c biogenesis protein	0.27, 0.16, 0.12, -0.96
GSU0614	+,	ResC/HemX-like cytochrome c biogenesis membrane protein	0.39, 0.36, 0.2, 0.13
GSU0615	+,	cytochrome c	0.49, 0.26, 0.1, -0.22
GSU0616	+,	cytochrome c	0.06, 0, -0.03, -0.03
GSU0617	+,	NHL repeat domain-containing protein	0.29, 0.02, -0.05, -0.26
GSU0618	+,"omcE"	cytochrome c	1.14, 0.72, 0.13, 0.08
GSU0619	+,	hypothetical protein GSU0619	0.73, -0.1, -0.16, -0.16
GSU0621	+,	hypothetical protein GSU0621	0.24, 0.1, 0.1, 0.07
GSU0622	+,	hypothetical protein GSU0622	0.12, 0.02, 0.01, -0.11
GSU0623	+,	undecaprenyl-phosphate glycosyltransferase, DPM1-like family	-0.04, -0.12, -0.3, -0.37
GSU0624	+,	YqgM-like family glycosyltransferase	0.13, 0.02, 0.01, -0.16
GSU0625	+,	transcriptional regulator	0.06, -0.03, -0.04, -0.1, -0.1, -0.14, -0.15		-0.1	-0.14	-0.15
GSU0626	+,"gmd"	GDP-mannose 4,6-dehydratase and GDP-6-deoxy-D-lyxo-4-hexulose reductase	0.45, 0.05, 0.02, -0.12, -0.12, -0.13, -0.26, -0.32		-0.12	-0.13	-0.26	-0.32
GSU0627	+,"fcl"	GDP-L-fucose synthase	0.1, 0.09, -0.02, -0.04, -0.07, -0.1, -0.13, -0.16		-0.07	-0.1	-0.13	-0.16
GSU0628	+,	SAM-dependent methyltransferase	0.07, -0.02, -0.07, -0.08, -0.12, -0.15, -0.17, -0.32		-0.12	-0.15	-0.17	-0.32
GSU0629	+,	lipopolysaccharide/O-antigen transporter	0.59, 0.23, 0.16, 0.05, 0.01, -0.04, -0.08, -0.11		0.01	-0.04	-0.08	-0.11
GSU0630	+,	SAM-dependent methyltransferase, type 11	0.03, 0.02, -0.06, -0.19, -0.22, -0.27, -0.27, -0.29		-0.22	-0.27	-0.27	-0.29
GSU0631	+,	glycosyltransferase	-0.05, -0.1, -0.12, -0.15, -0.16, -0.17, -0.19, -0.24		-0.16	-0.17	-0.19	-0.24
GSU0632	+,	SAM-dependent methyltransferase	0.19, -0.05, -0.08, -0.08, -0.17, -0.21, -0.23, -0.23		-0.17	-0.21	-0.23	-0.23
GSU0633	+,	dTDP-L-rhamnose--6-(N-acetylglucosamine-1-phospho)-4-N-acetylglucosaminyl-N-acetylmuramyl(pentapeptide)-diphospho-undecaprenol 3\\'\\'-alpha-L-rhamnosyltransferase	0.78, 0.18, 0.18, -0.16, -0.21, -0.21, -0.22, -0.32		-0.21	-0.21	-0.22	-0.32
GSU0634	+,	glycosyltransferase	0.03, -0.01, -0.11, -0.12, -0.17, -0.17, -0.18, -0.38		-0.17	-0.17	-0.18	-0.38
GSU0636	+,	hypothetical protein GSU0636	0.54, -0.05, -0.1, -0.15, -0.19, -0.24, -0.38, -0.44		-0.19	-0.24	-0.38	-0.44
GSU0637	+,	SAM-dependent methyltransferase	1.01, 0.41, 0.2, 0.04, -0.1, -0.15, -0.28, -0.29		-0.1	-0.15	-0.28	-0.29
GSU0638	-,	hypothetical protein GSU0638	0.25, 0.07, 0.07, 0.02, 0.01, -0.01, -0.02, -0.08		0.01	-0.01	-0.02	-0.08
GSU0639	-,	hypothetical protein GSU0639	0.19, 0.15, 0.09, 0.07, 0.07, 0.04, 0, 0		0.07	0.04	0	0
GSU0640	+,	hypothetical protein GSU0640	0.71, 0.62, 0.25, 0.22, 0.16, 0.16, 0.08, -0.06		0.16	0.16	0.08	-0.06
GSU0642	+,"ffh"	signal recognition particle protein	0.73, 0.18, 0.13, 0.1, 0.07, 0.07, 0.03, 0.01		0.07	0.07	0.03	0.01
GSU0643	+,"rpsP"	LOW QUALITY PROTEIN: 30S ribosomal protein S16	-0.2, -0.27, -0.27, -0.41, -0.42, -0.44, -0.45, -0.48		-0.42	-0.44	-0.45	-0.48
GSU0644	+,	RNA-binding KH domain-containing protein	0.11, 0.1, 0.08, 0.07, 0.05, -0.01, -0.05, -0.09		0.05	-0.01	-0.05	-0.09
GSU0645	+,"rimM"	16S rRNA processing protein RimM	-0.03, -0.08, -0.1, -0.12, -0.2, -0.31, -0.34, -0.38		-0.2	-0.31	-0.34	-0.38
GSU0646	+,"trmD"	tRNA (guanine-N(1)-)-methyltransferase	0.57, -0.12, -0.14, -0.17, -0.23, -0.24, -0.24, -0.31		-0.23	-0.24	-0.24	-0.31
GSU0647	+,	hypothetical protein GSU0647	-0.18, -0.25, -0.32, -0.33, -0.35, -0.35, -0.38, -0.52		-0.35	-0.35	-0.38	-0.52
GSU0648	+,"rplS"	50S ribosomal protein L19	1.97, -0.29, -0.35, -0.45, -0.5, -0.63, -0.68, -0.9		-0.5	-0.63	-0.68	-0.9
GSU0649	+,"rnhB"	ribonuclease HII	-0.2, -0.23, -0.23, -0.24, -0.24, -0.25, -0.27, -0.29		-0.24	-0.25	-0.27	-0.29
GSU0650	+,	hypothetical protein GSU0650	0.44, 0.22, 0.19, 0.01, 0.01, -0.02, -0.02, -0.05		0.01	-0.02	-0.02	-0.05
GSU0651	+,	nitrilase/amidohydrolase superfamily protein, class 8	1.56, -0.26, -0.27, -0.28, -0.3, -0.34, -0.38, -0.4		-0.3	-0.34	-0.38	-0.4
GSU0652	+,"nadE"	NAD synthetase	-0.02, -0.12, -0.13, -0.17, -0.22, -0.25, -0.28, -0.29		-0.22	-0.25	-0.28	-0.29
GSU0653	+,"rsmI"	16S rRNA (2\\'-O-methyl-C1402)-methyltransferase	0.1, 0.09, -0.01, -0.04, -0.05, -0.17, -0.2, -0.34		-0.05	-0.17	-0.2	-0.34
GSU0654	-,"thiF-1"	thiamin biosynthesis thiocarboxylate synthase	0.5, 0.49, 0.34, 0.33, 0.27, 0.21, 0.16, 0.12		0.27	0.21	0.16	0.12
GSU0655	-,"rpoH"	RNA polymerase sigma-32 factor RpoH	0.99, 0.72, 0.59, 0.58, 0.5, 0.44, 0.4, 0.38		0.5	0.44	0.4	0.38
GSU0656	+,"ilvE"	branched-chain amino acid aminotransferase	1.02, 0.72, -0.75, -0.83, -0.84, -0.88, -1.02, -1.07		-0.84	-0.88	-1.02	-1.07
GSU0657	+,	hypothetical protein GSU0657	-0.04, -0.06, -0.08, -0.16, -0.18, -0.21		-0.18	-0.21
GSU0658	+,"clpB"	ATP-dependent chaperone ClpB	-0.03, -0.06, -0.11, -0.38
GSU0659	+,	polysaccharide deacetylase domain-containing protein	-0.03, -0.05, -0.21, -0.24
GSU0660	+,"ispE"	4-diphosphocytidyl-2-C-methyl-D-erythritol kinase	0.4, -0.32, -0.33, -0.43
GSU0661	+,"prsA"	ribose-phosphate pyrophosphokinase	-0.18, -0.21, -0.24, -0.38
GSU0662	+,"rplY"	50S ribosomal protein L25/general stress protein Ctc	-0.47, -0.58, -0.66, -0.7
GSU0663	+,"pth"	peptidyl-tRNA hydrolase	-0.28, -0.32, -0.53, -0.66
GSU0664	+,"ychF"	GTP-binding protein YchF	0.24, -0.39, -0.47, -0.79
GSU0665	+,"rpsF"	30S ribosomal protein S6	-0.28, -0.35, -0.42, -0.51
GSU0666	+,"rpsR"	30S ribosomal protein S18	-0.42, -0.52, -0.6, -0.61
GSU0667	+,	hypothetical protein GSU0667	-0.69, -0.82, -0.89, -1.06
GSU0668	+,"rplI"	50S ribosomal protein L9	-0.72, -0.74, -0.81, -0.88
GSU0670	-,"omcX"	lipoprotein cytochrome c	-0.66, -0.68, -0.72, -0.75
GSU0671	-,	RNA pseudouridine synthase, RluA family	0.12, -0.04, -0.12, -0.15
GSU0672	-,	cytidylate kinase-like domain-containing protein	0.93, 0.54, 0.36, 0.21
GSU0673	+,	hypothetical protein GSU0673	0.23, 0.22, 0.16, 0.1
GSU0674	-,"hcp"	hybrid cluster protein	0.61, 0.55, 0.44, 0.13
GSU0675	+,	hypothetical protein GSU0675	2.38, 0.47, 0.33, 0.21
GSU0676	+,	lipoprotein	0, -0.08, -0.18, -0.28
GSU0677	+,	ABC transporter membrane protein	-0.02, -0.28, -0.29, -0.43
GSU0678	+,	ABC transporter ATP-binding protein	0.11, 0.09, -0.21, -0.25
GSU0679	+,	SAM-dependent methyltransferase	0.85, -0.02, -0.11, -0.15
GSU0680	+,	hypothetical protein GSU0680	1.57, 1.19, 0.02, -0.08
GSU0681	+,	sensor histidine kinase	0.6, 0.05, -0.06, -0.08
GSU0682	+,	LuxR family transcriptional regulator	0.09, 0.09, 0.02, -0.04
GSU0683	+,"mcp34H-6"	methyl-accepting chemotaxis sensory transducer, class 34H	0.1, -0.04, -0.12, -0.27
GSU0684	+,"cheW34H-4"	scaffold protein CheW associated with MCPs of class 34H	0.19, 0.17, 0.13, -0.29
GSU0685	-,"hpnH"	diploptene adenosyltransferase and reductase	-0.17, -0.18, -0.29, -0.53
GSU0686	-,"dxs-1"	1-deoxy-D-xylulose-5-phosphate synthase	0.02, -0.06, -0.14, -0.18
GSU0687	-,"hpnA"	NAD-dependent nucleoside diphosphate-sugar epimerase/dehydratase	0.13, 0.08, 0.08, 0.07
GSU0688	-,"shc-1"	squalene cyclase	0.21, 0.21, 0.17, -0.12
GSU0689	+,"hpnN"	efflux pump, RND superfamily	-0.05, -0.06, -0.13, -0.32
GSU0690	+,	rRNA methyltransferase	0.65, -0.12, -0.18, -0.41
GSU0691	-,"yciH"	translation initiation factor Sui1	1.68, 0.46, 0.28, 0.03
GSU0692	-,	carbohydrate kinase, PfkB family	0.43, 0.25, 0.03, -0.1
GSU0693	+,	sensor histidine kinase, PAS, PAS and PAS domain-containing	0.59, -0.03, -0.11, -0.25
GSU0694	-,	HAD superfamily hydrolase	1.53, 0.37, 0.16, 0.03
GSU0695	-,	hypothetical protein GSU0695	0.15, 0.03, -0.06, -0.08
GSU0696	+,	short-chain dehydrogenase	0.42, 0.24, 0.2, -0.03
GSU0697	-,"hpnI"	glycosyltransferase HpnI	0.04, 0.02, -0.06, -0.1
GSU0698	+,	HEAT-like repeat-containing protein	0.14, 0.11, 0.07, -0.11
GSU0699	+,	cyclic diguanylate phosphodiesterase	0.13, -0.04, -0.04, -0.09
GSU0700	-,	response receiver sensor protein serine/threonine phosphatase, PP2C family, PAS and PAS domain-containing	0.5, 0.49, 0.45, 0.2
GSU0701	+,"omcJ"	cytochrome c	1.79, 0.47, 0.19, 0
GSU0702	+,	lipoprotein cytochrome c	0.05, 0.04, -0.1, -0.59
GSU0703	+,	lipoprotein	-0.15, -0.21, -0.24, -0.25
GSU0704	+,	ResB-like family cytochrome c biogenesis protein	0.13, -0.12, -0.21, -0.38
GSU0705	+,	ResC/HemX-like cytochrome c biogenesis membrane protein	0.44, -0.13, -0.18, -0.21
GSU0706	-,	major facilitator superfamily membrane protein	1.1, 0.24, 0.23, 0.09
GSU0707	-,"sugE"	quaternary ammonium compound resistance transporter SugE	0.34, 0.18, 0.16, 0.14
GSU0708	-,"emrE"	small multidrug resistance family transporter EmrE	0.29, 0.07, 0.06, -0.01
GSU0709	-,	hypothetical protein GSU0709	1.25, 0.98, 0.83, 0.52
GSU0710	-,	hypothetical protein GSU0710	1.94, 1.91, 1.33, 1.24
GSU0711	-,	endonuclease/exonuclease/phosphatase family protein	1.34, 1.12, 1.04, 0.51
GSU0712	-,	hypothetical protein GSU0712	1.84, 1.3, 1.05, 0.88
GSU0713	-,	hypothetical protein GSU0713	1.21, 1.17, 1.04, 0.94
GSU0714	-,	hypothetical protein GSU0714	1.24, 1.23, 1.21, 0.76
GSU0715	-,	hypothetical protein GSU0715	0.83, 0.69, 0.68, 0.59
GSU0716	-,	C14 family peptidase	1.19, 0.58, 0.52, 0.4
GSU0717	+,	hypothetical protein GSU0717	0.64, 0.22, 0.19
GSU0718	+,	sensor histidine kinase response receiver, PAS domain-containing	0.51, 0.36, 0.32, 0.22
GSU0719	-,	hypothetical protein GSU0719	2.21, 0.64, 0.44, 0.32
GSU0720	-,	desulfoferrodoxin	0.42, 0.39, 0.29, 0.17
GSU0721	+,"rpoE"	RNA polymerase factor sigma-70	1.12, 1.05, 0.99, 0.96
GSU0722	+,	hypothetical protein GSU0722	1.46, 1.32, 1.3, 1.16
GSU0723	+,	hypothetical protein GSU0723	2.01, 1.5, 1.32, 1.27
GSU0724	-,	hypothetical protein GSU0724	0.4, 0.38, 0.35, 0.26
GSU0725	+,	hypothetical protein GSU0725	0.9, 0.32, 0.19, 0.11
GSU0726	+,"cheD64H"	protein glutamine deamidase and protein glutamate methylesterase CheD associated with MCPs of classes 40H and 40+24H	0.11, 0.04, -0.01, -0.05
GSU0727	-,	lipoprotein	1.49, 1.48, 1.47, 1.35
GSU0728	+,"ppk-2"	polyphosphate-dependent AMP kinase	0.82, 0.16, 0.16, -0.05
GSU0729	-,	iron-sulfur cluster-binding oxidoreductase	0.28, 0.26, 0.22, -0.02
GSU0731	+,"lpxC"	UDP-3-O	-0.2, -0.38, -0.39, -0.48
GSU0732	-,"rnk-1"	RNA polymerase-binding protein Rnk	0.89, -0.11, -0.13, -0.27
GSU0733	+,"mreB-2"	rod shape-determining protein MreB	1.8, 0.3, 0.21, 0.16
GSU0734	-,"ehrA-2"	Ech-hydrogenase-related complex, NuoL-like integral membrane lipoprotein subunit	0.63, 0.34, 0.12, -0.04
GSU0735	-,	MerR family transcriptional regulator	0.15, 0.04, -0.05, -0.15
GSU0736	-,	toxin, MazF family	2.91, -0.02, -0.04, -0.07
GSU0737	-,	antitoxin	0.11, 0.01, -0.24, -0.38
GSU0739	+,"ehrA-1"	Ech-hydrogenase-related complex, NuoL-like integral membrane subunit	0.16, 0.06, 0.02, -0.08
GSU0740	+,"ehrB"	Ech-hydrogenase-related complex, NuoH-like integral membrane subunit	0.09, 0.08, 0.05, 0
GSU0741	+,"ehrC"	Ech-hydrogenase-related complex, HyfE-like integral membrane subunit	0.17, 0.1, 0.07, 0.05
GSU0742	+,"ehrD"	Ech-hydrogenase-related complex, HyfF-like integral membrane subunit	0.29, 0.22, 0.22, 0.12
GSU0743	+,"ehrL"	Ech-hydrogenase-related complex large subunit	0.52, 0.2, 0.17, 0.09
GSU0745	+,"ehrS"	Ech-hydrogenase-related complex small subunit	0.14, 0.07, -0.05, -0.28
GSU0746	-,	cytochrome p460, 1 heme-binding site	0.17, 0.02, -0.06, -0.07
GSU0747	-,	hypothetical protein GSU0747	-0.11, -0.25, -0.48, -0.52
GSU0748	-,	hypothetical protein GSU0748	-0.37, -0.45, -0.51, -0.53
GSU0750	-,"mcp40H-23"	methyl-accepting chemotaxis sensory transducer, class 40H	0.17, 0.14, 0.05, -0.13
GSU0751	+,	hypothetical protein GSU0751	-0.11, -0.13, -0.23, -0.29
GSU0752	-,	major facilitator superfamily membrane protein	-0.12, -0.17, -0.29, -0.52
GSU0753	-,	lipoprotein	0.06, -0.26, -0.32, -0.51
GSU0754	-,	hypothetical protein GSU0754	0.01, -0.16, -0.21, -0.4
GSU0755	+,	hypothetical protein GSU0755	0.11, -0.03, -0.08, -0.35
GSU0756	+,"mcp40H-24"	methyl-accepting chemotaxis sensory transducer, class 40H	0.14, -0.03, -0.09, -0.52
GSU0757	-,	lipoprotein	2.01, 1.7, 1.58, 1.46
GSU0758	+,	hypothetical protein GSU0758	0.4, 0.06, -0.23, -0.27
GSU0759	-,	hypothetical protein GSU0759	-0.18, -0.23, -0.25, -0.34
GSU0763	-,	helicase	-0.25, -0.28, -0.38, -0.43
GSU0766	-,"mcp64H-8"	methyl-accepting chemotaxis sensory transducer, class 40+24H	0.22, 0.08, -0.03, -0.14
GSU0767	+,	outer membrane channel protein	1.09, 0.76, 0.72, 0.67
GSU0768	+,	AzlC family protein	0.68, 0.6, 0.56, 0.46
GSU0769	-,"rarD"	RarD protein, DMT superfamily transporter	-0.7, -0.8, -0.96, -1
GSU0770	+,	TetR family transcriptional regulator	0.3, -0.24, -0.25, -0.4
GSU0771	+,	NADPH:quinone oxidoreductase family protein	-0.15, -0.23, -0.45, -0.58
GSU0772	+,	flavodoxin	-0.08, -0.12, -0.22, -0.24
GSU0773	+,	major facilitator superfamily membrane protein	-0.1, -0.14, -0.22, -0.25
GSU0774	+,	iron-sulfur cluster-binding oxidoreductase	0.06, -0.09, -0.23, -0.29
GSU0775	-,	sensor histidine kinase, HAMP domain-containing	0.46, 0.09, -0.02, -0.08
GSU0776	-,	sigma-54-dependent transcriptional response regulator	0.14, 0.08, 0.01, -0.15
GSU0777	+,"fdnG"	periplasmically oriented, membrane-bound formate dehydrogenase, major subunit, selenocysteine-containing	0.73, 0.1, 0.03, -0.05
GSU0778	+,"fdnH"	periplasmically oriented, membrane-bound formate dehydrogenase, iron-sulfur cluster-binding subunit	0.18, 0.04, -0.03, -0.07
GSU0779	+,"fdnI"	periplasmically oriented, membrane-bound formate dehydrogenase, b-type cytochrome subunit	0.09, 0.09, 0.03, -0.01
GSU0780	+,"fdhD/mobA-2"	formate dehydrogenase accessory protein FdhD and molybdopterin nucleotidyltransferase	1.31, 0.17, 0.08, -0.08
GSU0781	+,"fdnT"	twin-arginine translocation pathway protein, TatA/TatE family	0.21, -0.13, -0.21
GSU0782	+,"hybS"	periplasmically oriented, membrane-bound	0.51, 0.26, 0.25, 0.17
GSU0783	+,"hybA"	hydrogenase 2 protein HybA	0.49, 0.44, 0.41, 0.29
GSU0784	+,"hybB"	hydrogenase 2 b cytochrome subunit	0.54, 0.46, 0.33, 0.26
GSU0785	+,"hybL"	periplasmically oriented, membrane-bound	0.62, 0.3, 0.3, 0.29
GSU0786	+,"hybP"	periplasmically oriented, membrane-bound	0.52, 0.49, 0.25, 0.21
GSU0787	+,"hybT"	twin-arginine translocation pathway protein, TatA/TatE family	1.27, 0.59, 0.27
GSU0788	+,	hypothetical protein GSU0788	0.8, 0.37
GSU0789	-,	response regulator	0.03, -0.04, -0.11, -0.2
GSU0790	-,	hypothetical protein GSU0790	0.27, 0.22, -0.23, -0.26
GSU0791	-,	hypothetical protein GSU0791	0.51, 0.33, 0.29, 0.28
GSU0792	-,	hypothetical protein GSU0792	0.19, 0.15, 0.03, 0.01
GSU0793	-,	NosL family protein	0.03, -0.1, -0.18, -0.21
GSU0794	-,	FAD-dependent pyridine nucleotide-disulfide oxidoreductase family protein	-0.08, -0.23, -0.24, -0.29
GSU0795	-,	hypothetical protein GSU0795	-0.15, -0.23, -0.29, -0.32
GSU0796	-,	long-chain acyl-CoA thioesterase	0.21, 0.17, 0.13, 0.07
GSU0797	-,	MarC family membrane protein	0.2, 0.16, 0.1, 0.04
GSU0798	-,	amino acid ABC transporter ATP-binding protein	0.18, 0.13, 0.12, 0.05
GSU0799	-,	ABC transporter membrane protein	0.12, 0.05, -0.13, -0.14
GSU0800	-,	amino acid ABC transporter substrate-binding protein	0.32, 0.27, 0.05, -0.86
GSU0801	-,	hypothetical protein GSU0801	0.12, 0.06, -0.05, -0.08
GSU0802	-,	short chain dehydrogenase	0.91, 0.87, 0.84, 0.74
GSU0803	-,"ppsA"	phosphoenolpyruvate synthase	0.88, 0.87, 0.83, 0.73
GSU0804	-,"wrbA"	NAD(P)H:quinone oxidoreductase	0.78, 0.76, 0.62, 0.53
GSU0805	-,"fxsA"	hypothetical protein GSU0805	0.11, 0.1, -0.1, -0.18
GSU0806	-,"citG"	2\\'-(5\\'\\'-triphosphoribosyl)-3\\'-dephospho-coenzyme A synthase	0.43, -0.17, -0.23, -0.29
GSU0807	-,"citX"	apo-citrate lyase 2\\'-(5\\'\\'-triphosphoribosyl)-3\\'-dephospho-coenzyme A transferase	-0.4, -0.46, -0.52, -0.54
GSU0808	-,	diguanylate cyclase, CAP_ED domain-containing	-0.09, -0.15, -0.26, -0.3
GSU0809	-,	carbonic anhydrase	1.37, -0.16, -0.23, -0.4
GSU0810	+,	peptidoglycan-binding outer membrane protein	1.77, 1.65, 1.45, 1.28
GSU0811	-,	sigma-54-dependent transcriptional response regulator	0.09, 0.08, 0.01, 0.01
GSU0812	-,	sensor histidine kinase, HAMP and PAS domain-containing	0.25, 0.15, 0.15, 0.04
GSU0813	-,	organic solvent tolerance ABC transporter substrate-binding protein	1.07, -0.07, -0.13, -0.34
GSU0814	-,	RND family efflux pump outer membrane protein	0.92, 0, -0.23, -0.26
GSU0815	-,	ABC transporter substrate-binding lipoprotein	-0.57, -0.59, -0.76, -0.77
GSU0816	-,	organic solvent tolerance ABC transporter ATP-binding protein	-0.39, -0.52, -0.54, -0.68
GSU0817	-,	ABC transporter	1.33, -0.45, -0.45, -0.47
GSU0818	-,	aldehyde dehydrogenase family 11 protein	-0.14, -0.18, -0.23, -0.36
GSU0819	+,	FMN-dependent polypeptide cyclic thioester oxidase	0.11, 0.07, 0.05, 0.04
GSU0820	+,"sppA"	signal peptide peptidase SppA	0.23, 0, -0.02, -0.14
GSU0821	-,	hypothetical protein GSU0821	-0.03, -0.18, -0.27, -0.37
GSU0822	-,	sensor histidine kinase, Cache_1, HAMP and PAS domain-containing	0.1, -0.03, -0.09, -0.1
GSU0823	+,	PpiC-type peptidylprolyl cis-trans isomerase	-0.1, -0.12, -0.26, -0.3
GSU0824	+,	hypothetical protein GSU0824	-0.13, -0.21, -0.21, -0.22
GSU0825	+,	pirin family protein	0.26, 0.21, 0.18, 0.11
GSU0826	+,	hypothetical protein GSU0826	0.45, 0.43
GSU0827	+,	hypothetical protein GSU0827	0.03, 0.02, -0.26, -0.3
GSU0828	+,	RND family efflux pump outer membrane protein	0.07, 0.02, -0.01, -0.38
GSU0829	+,	RND family efflux pump membrane fusion protein	0.68, 0.1, -0.12, -0.16
GSU0830	+,	RND family efflux pump inner membrane protein	0.09, 0.09, 0.06, 0.01
GSU0831	+,	nitrogen regulatory protein P-II	0.11, -0.07, -0.09, -0.16
GSU0832	+,	lipoprotein	0.13, 0.11, 0.09, 0.06
GSU0834	+,	hypothetical protein GSU0834	0.16, 0.08, -0.02, -0.18
GSU0835	-,	hypothetical protein GSU0835	0.4, -0.07
GSU0836	-,"rnk-2"	RNA polymerase-binding protein Rnk	0.11, 0.05, -0.1, -0.15
GSU0837	-,	response regulator	0.31, 0.19, 0.11, -0.02
GSU0841	-,	sigma-54-dependent transcriptional response regulator	-0.18, -0.25, -0.25, -0.69
GSU0842	-,	sensor histidine kinase response regulator, GAF and PAS domain-containing	0.58, 0.08, 0.01, -0.05
GSU0843	-,	rubredoxin reductase	0.48, 0.38, 0.27, 0.22
GSU0844	-,	transporter	0.18, 0.14, 0.12, 0.09
GSU0845	-,	ferredoxin, Rieske superfamily	0.13, 0.1, 0.07, 0.02
GSU0846	-,"acnA"	aconitate hydratase	0.15, 0.12, 0.09, 0.06
GSU0847	-,	rubredoxin	-0.17, -0.28
GSU0848	-,"frx-5"	ferredoxin	-0.12, -0.19, -0.19, -0.51
GSU0849	+,"scdA"	iron-sulfur cluster repair protein ScdA	-0.05, -0.09, -0.13, -0.31
GSU0850	+,	protein disulfide bond isomerase, DsbC/DsbG-like protein	0.18, 0.04, 0.01, -0.16
GSU0851	+,	rhomboid-like membrane protein	0.21, 0.15, 0.13, 0.11
GSU0852	-,	lipoprotein	0.45, 0.28, 0.2, 0.17
GSU0853	+,	transporter	0.17, 0.08, -0.08, -0.17
GSU0854	+,	hypothetical protein GSU0854	1.31, 0.17, 0.12, 0.07
GSU0855	-,	TerC family membrane protein	1.24, 0.11, 0.09, 0.05
GSU0856	-,"htpX-1"	membrane-bound zinc-dependent protease HtpX	0.32, 0.28, 0.22, 0.1
GSU0857	+,	hypothetical protein GSU0857	0.09, 0.03, -0.11, -0.44
GSU0858	+,	periplasmic energy transduction protein	0.53, 0.34, 0.26, 0.26
GSU0859	-,"galU"	glucose-1-phosphate uridylyltransferase	-0.24, -0.3, -0.32, -0.47
GSU0860	-,"metF-1"	5,10-methylenetetrahydrofolate reductase	0.07, -0.07, -0.22, -0.23
GSU0861	-,	5,10-methylenetetrahydrofolate reductase-associated protein	0, -0.12, -0.24, -0.25
GSU0862	-,"folD-2"	5,10-methylenetetrahydrofolate dehydrogenase and methenyltetrahydrofolate cyclohydrolase	-0.02, -0.1, -0.18, -0.22
GSU0863	-,	regulatory protein, CxxC_CxxC_SSSS domain-containing	2.8, 0.72, 0.07, -0.03
GSU0864	-,	hypothetical protein GSU0864	0.26, 0, -0.11, -0.3
GSU0865	-,	cell division protein DivIVA	0.13, 0.12, 0.04, 0.04
GSU0866	-,	hypothetical protein GSU0866	0.21, 0.17, 0.09, 0.08
GSU0867	-,	menaquinone biosynthesis methyltransferase	-0.03, -0.16, -0.19, -0.5
GSU0868	+,	diadenylate cyclase, YbbR and YbbR domain-containing	-0.06, -0.14, -0.17, -0.2
GSU0869	+,	hypothetical protein GSU0869	0.4, 0.31, 0.19, 0.11
GSU0870	+,	NUDIX hydrolase, MutT family	0.67, -0.12, -0.16, -0.4
GSU0871	+,	radical SAM domain-containing iron-sulfur cluster-binding oxidoreductase	-0.08, -0.22, -0.28, -0.34
GSU0872	-,	lipoprotein	0.47, 0.37, 0.3, 0.16
GSU0874	-,	hypothetical protein GSU0874	0.5, 0.48, 0.38, 0.2
GSU0876	+,	sphingosine/diacylglycerol kinase-like protein	0.12, 0.02, -0.11, -0.12
GSU0877	+,	response regulator, PilZ domain-containing	0, -0.09, -0.14, -0.22
GSU0878	-,	glycosyltransferase	0.68, 0.51, 0.31, -0.4
GSU0879	-,"cheV"	response receiver scaffold protein CheV	0.48, 0.35, 0.26, 0.11
GSU0880	-,	molybdopterin-binding iron-sulfur cluster-binding oxidoreductase MopB-3	1.55, 0.38, 0.23, 0.2
GSU0881	-,	sensor histidine kinase, HAMP domain-containing	0.32, 0.19, 0.18, 0.15
GSU0882	-,	ABC transporter substrate-binding protein	-0.15, -0.34, -0.41, -0.45
GSU0883	-,	ligand-gated TonB-dependent outer membrane channel	0.1, 0.05, -0.23, -0.24
GSU0884	+,	radical SAM domain-containing iron-sulfur cluster-binding oxidoreductase	1.08, 0.17, -0.12, -0.22
GSU0885	-,	BioD and DRTGG domain-containing protein	1.13, 0.07, 0.02, 0.02
GSU0886	+,	radical SAM domain-containing iron-sulfur cluster-binding oxidoreductase	0.14, 0.13, 0.09, 0.08
GSU0887	-,	hypothetical protein GSU0887	0.2, 0.11, -0.17, -0.31
GSU0888	-,	hypothetical protein GSU0888	0.06, 0.05, -0.21
GSU0889	-,	acylphosphatase	0.54, 0.06, -0.12, -0.29
GSU0890	-,"ligA"	NAD-dependent DNA ligase	-0.03, -0.13, -0.28, -0.32
GSU0891	+,	serine protease	0.93, 0.4, 0.38, 0.3
GSU0892	+,"rep"	ATP-dependent DNA helicase Rep	1.26, -0.11, -0.15, -0.22
GSU0893	-,"prx-1"	peroxiredoxin, typical 2-Cys subfamily	0.7, 0.56, 0.47, 0
GSU0894	+,	cyclophilin type peptidyl-prolyl cis-trans isomerase	-0.18, -0.24, -0.42, -0.49
GSU0895	-,	sensor diguanylate cyclase, GAF domain-containing	0.99, 0.5, 0.43, 0.41
GSU0896	-,"tldD"	zinc protease TldD modulator of DNA gyrase	1.04, 0.97, 0.95, 0.87
GSU0897	+,	protein 3-oxoalanine-generating enzyme family protein	1.1, 0.31, 0.04, 0
GSU0898	+,"recQ"	ATP-dependent DNA helicase RecQ	0.58, 0.18, 0.06, 0.04
GSU0899	+,	hypothetical protein GSU0899	-0.04, -0.1, -0.47, -0.57
GSU0900	-,	SAM-dependent methyltransferase	0.24, 0.18, 0.17, 0.12
GSU0902	-,	response receiver	0.26, 0.13, -0.06, -0.11
GSU0903	-,	response receiver	0.34, 0.31, 0.11, 0.01
GSU0904	-,	metal-dependent phosphohydrolase, HDOD domain-containing	0.45, 0.31, 0.15, 0
GSU0905	-,	hypothetical protein GSU0905	0.07, 0.06, 0.06, -0.14
GSU0906	-,"rpsU-1"	30S ribosomal protein S21	-0.45, -0.95, -0.97
GSU0907	-,	ThiF family protein	0.57, 0.41, 0.41, 0.35
GSU0908	-,	MoaD family protein	0.6, 0.58, 0.46, 0.43
GSU0909	-,	FAD-dependent pyridine nucleotide-disulfide oxidoreductase family protein	1.29, 0.93, 0.86, 0.69
GSU0910	-,	aldehyde:ferredoxin oxidoreductase, tungsten-containing	1.02, 0.9, 0.84, 0.77
GSU0911	-,	iron-sulfur cluster-binding oxidoreductase	1.26, 1.04, 0.93, 0.8
GSU0912	-,	hypothetical protein GSU0912	-0.01, -0.02, -0.07, -0.42
GSU0913	+,"uup"	DNA-binding ATPase Uup	1.05, 0.14, -0.12, -0.26
GSU0914	+,"rhlE-2"	ATP-dependent RNA helicase RhlE	0.13, 0.05, -0.16, -0.39
GSU0915	+,	hypothetical protein GSU0915	0.69, 0.64, 0.62, 0.59
GSU0916	-,"mcp40H-10"	methyl-accepting chemotaxis sensory transducer, class 40H	0.25, 0.14, 0.09, 0.04
GSU0917	-,	hypothetical protein GSU0917	2.09, 0.71, 0.64, 0.23
GSU0918	-,"metK-2"	S-adenosylmethionine synthetase	0.62, 0.51, 0.37, 0.28
GSU0919	-,	hypothetical protein GSU0919	5.46, 4.63, 3.68, 3.62
GSU0921	-,	ribonuclease, Rne/Rng family	0.32, 0.07, 0.07, 0.03
GSU0922	+,	ABC transporter ATP-binding protein	0.78, 0.16, 0.12, 0.06
GSU0923	+,"lon-1"	ATP-dependent Lon protease (La)	0.52, 0.37, 0.34, 0.15
GSU0924	+,	transporter	3.03, 0.72, 0.64, 0.63
GSU0925	+,	ABC transporter ATP-binding protein	0.65, 0.45, 0.31, 0.23
GSU0926	+,	ABC transporter substrate-binding lipoprotein	2.05, 0.65, 0.57, 0.53
GSU0927	+,	zinc-dependent peptidase	0.53, 0.52, 0.46, 0.37
GSU0928	+,	zinc-dependent peptidase	0.71, 0.57, 0.45, 0.33
GSU0929	+,	hypothetical protein GSU0929	0.51, 0.34
GSU0930	+,	hypothetical protein GSU0930	0.26, 0.11, 0.08, 0.03
GSU0931	-,	hypothetical protein GSU0931	1.68, 0.5, 0.4, 0.25
GSU0932	-,"uraA"	uracil transporter	0.18, 0.13, 0.01, -0.09
GSU0933	-,"upp"	uracil phosphoribosyltransferase	0.01, 0.01, -0.01, -0.16
GSU0934	+,	hypothetical protein GSU0934	0.55, 0.44, 0.37, 0.26
GSU0935	-,"mcp40H-20"	methyl-accepting chemotaxis sensory transducer, class 40H dimer with helix-swapped heme-binding site-containing PAS domain	0.06, 0.05, -0.23, -0.26
GSU0936	+,	glutamine-dependent amidotransferase, class I	0.04, 0.02, -0.09, -0.11
GSU0937	+,"nifV"	trans-homoaconitate synthase	0.3, -0.04, -0.11, -0.14
GSU0938	+,	hypothetical protein GSU0938	-0.01, -0.04, -0.24, -0.29
GSU0939	+,"glnK"	nitrogen regulatory protein P-II	0.28, 0.1, -0.21, -0.45
GSU0940	+,"amtB"	ammonium transporter	-0.02, -0.07, -0.08, -0.09
GSU0941	+,"gnfK"	nitrogen fixation transcript antitermination sensor histidine kinase	0.09, 0, -0.04, -0.15
GSU0942	+,"hisN"	histidinol-phosphate phosphatase	-0.02, -0.09, -0.16, -0.8
GSU0943	+,	PilZ domain-containing protein	1.7, -0.18, -0.24, -0.46
GSU0944	+,"metC-1"	cystathionine gamma-synthase/beta-lyase	0.09, -0.03, -0.09, -0.5
GSU0945	+,"metC-2"	cystathionine gamma-synthase/beta-lyase	0.35, -0.12, -0.16, -0.21
GSU0946	+,	sensor diguanylate cyclase/phosphodiesterase, HAMP and PAS domain-containing	0.16, 0.02, -0.18, -0.33
GSU0947	-,	ABC transporter ATP-binding protein	0.07, -0.18, -0.38, -0.48
GSU0948	-,	ABC transporter membrane protein	0.09, -0.01, -0.02, -0.31
GSU0949	-,	RND family efflux pump membrane fusion protein	-0.1, -0.15, -0.17, -0.28
GSU0950	-,	RND family efflux pump outer membrane protein	0.4, 0.15, 0.02, 0.02
GSU0951	-,	TetR family transcriptional regulator	0.01, -0.09, -0.11, -0.3
GSU0952	+,	diguanylate cyclase	0.05, 0, -0.01, -0.26
GSU0953	-,	lipoprotein	0.13, 0.03, -0.1, -0.12
GSU0954	-,	transposase, Y1_Tnp domain-containing	0.13, 0.06, 0, -0.01
GSU0955	+,	RNA-directed DNA polymerase and maturase, group II intron origin	0.02, -0.01, -0.05, -0.05
GSU0956	-,	hypothetical protein GSU0956	-0.08, -0.13, -0.35, -0.48
GSU0958	-,	hypothetical protein GSU0958	0.08, -0.15, -0.94
GSU0959	-,	hypothetical protein GSU0959	-0.06, -0.07, -0.12, -0.19
GSU0961	-,	transposase of ISGsu4	-0.04, -0.12, -0.13, -0.13
GSU0962	+,	sensor histidine kinase, HAMP domain-containing	0.31, 0.31, 0.28, 0.25
GSU0963	+,	sigma-54-dependent transcriptional response regulator	0.21, 0.08, 0.08, -0.03
GSU0964	+,	hypothetical protein GSU0964	0.1, -0.07, -0.12
GSU0966	+,	hypothetical protein GSU0966	0.53, 0.47, 0.35, 0.33
GSU0967	+,	hypothetical protein GSU0967	0.45, 0.38, 0.36, 0.26
GSU0968	+,	hypothetical protein GSU0968	1.72, 0.11, -0.05, -0.23
GSU0969	+,"ctpA-1"	periplasmic carboxy-terminal processing protease lipoprotein	0.29, 0.29, 0.19, 0.1
GSU0970	+,	hypothetical protein GSU0970	0.04, 0, -0.06, -0.13
GSU0971	-,	hydrolase	0.36, 0.21, -0.04, -0.29
GSU0972	+,	AAA ATPase	0.26, 0.24, 0.06, -0.07
GSU0973	+,	hypothetical protein GSU0973	1.45, 0.13, 0.11, -0.06
GSU0974	+,	hypothetical protein GSU0974	0.16, 0.09, -0.12, -0.2
GSU0975	+,	phage tail sheath protein	2.29, 0.09, 0.04, -0.02
GSU0976	+,	phage tail tube protein gp19	0.34, 0.23, 0.21, 0.15
GSU0977	+,	hypothetical protein GSU0977	0.25, 0.24, 0.09, 0.08
GSU0978	+,	hypothetical protein GSU0978	0.43, 0.28, 0.19
GSU0979	+,	phage tail tube protein gp19	0.25, 0.19, 0.15, 0.08
GSU0980	+,	hypothetical protein GSU0980	0.68, 0.56, 0.37, 0.15
GSU0981	+,	hypothetical protein GSU0981	2.2, 0.24, 0.15, -0.53
GSU0982	+,	phage protein D	0.51, 0.21, 0.2, 0.11
GSU0983	+,	phage tail spike protein	0.34, 0.34, 0.31, 0.28
GSU0985	+,	PAAR motif-containing protein	0.85, 0.81, 0.6, 0.15, 0.09, 0.06, -0.06		0.09	0.06	-0.06
GSU0986	+,	phage baseplate outer wedge protein (acidic lysozyme)	0.26, 0.22, 0.18, 0.18, 0.11, 0.09, 0.06, 0.02		0.11	0.09	0.06	0.02
GSU0987	+,	hypothetical protein GSU0987	1.03, 0.25, 0.2, 0.16, 0.15, 0.12, 0.12, 0.11		0.15	0.12	0.12	0.11
GSU0988	+,	hypothetical protein GSU0988	0.6, 0.3, 0.26, 0.23, 0.2, 0.17, 0.15, 0.15		0.2	0.17	0.15	0.15
GSU0989	+,	NHL repeat domain-containing protein	0.36, 0.32, 0.29, 0.28, 0.27, 0.26, 0.26, 0.24		0.27	0.26	0.26	0.24
GSU0990	+,	hypothetical protein GSU0990	0.27, 0.27, 0.25, 0.22, 0.1, 0.06, 0.02, -0.06		0.1	0.06	0.02	-0.06
GSU0991	+,	ExpC-like family glycosyltransferase	0.5, 0.34, 0.28, 0.27, 0.24, 0.19, 0.16, 0.11		0.24	0.19	0.16	0.11
GSU0992	+,	hypothetical protein GSU0992	2.05, 0.52, 0.47, 0.36, 0.27, 0.25, 0.11, 0.09		0.27	0.25	0.11	0.09
GSU0993	-,	acyl-CoA thioesterase	1.96, 0.06, -0.02, -0.04, -0.05, -0.09, -0.11, -0.13		-0.05	-0.09	-0.11	-0.13
GSU0994	-,"fumB"	fumarate hydratase	0.42, 0.4, 0.22, 0.19, 0.18, 0.07, 0.04, 0.04		0.18	0.07	0.04	0.04
GSU0996	+,	SAP domain-containing protein	1.89, 0.67, 0.34, 0.15, 0.08, 0.02		0.08	0.02
GSU0997	-,"mutM"	formamidopyrimidine-DNA glycosylase	0.2, 0.12, 0.09, 0.06, 0.05, 0.03, -0.05, -0.08		0.05	0.03	-0.05	-0.08
GSU0998	+,"dnaB"	replicative DNA helicase	0.07, -0.13, -0.16, -0.16, -0.22, -0.26, -0.34, -0.42		-0.22	-0.26	-0.34	-0.42
GSU0999	+,"lpxA-2"	UDP-N-acetylglucosamine acyltransferase	-0.32, -0.4, -0.4, -0.43, -0.47, -0.7, -0.72, -0.75		-0.47	-0.7	-0.72	-0.75
GSU1000	+,	hypothetical protein GSU1000	0.54, -0.21, -0.21, -0.48, -0.53, -0.66, -0.71, -0.91		-0.53	-0.66	-0.71	-0.91
GSU1001	+,	hypothetical protein GSU1001	0.43, 0.36, 0.33, 0.24, 0.23, 0.16, 0.13, 0.13		0.23	0.16	0.13	0.13
GSU1002	-,	amidohydrolase	1.85, 0.7, 0.21, 0.05, 0.01, -0.09, -0.11, -0.26		0.01	-0.09	-0.11	-0.26
GSU1003	-,"gnfM"	nitrogen fixation master sigma-54-dependent transcriptional response regulator	0.32, 0.22, -0.09, -0.21, -0.29, -0.32, -0.37, -0.44		-0.29	-0.32	-0.37	-0.44
GSU1004	-,"gnfL"	nitrogen fixation master sensor histidine kinase, PAS domain-containing	1.6, 1.2, 0.13, 0.1, 0.1, 0.04, 0.01, -0.76		0.1	0.04	0.01	-0.76
GSU1005	-,"nifR3"	TIM barrel oxidoreductase NifR3	0.17, 0.13, 0.1, 0.08, 0.03, -0.05, -0.07, -0.13		0.03	-0.05	-0.07	-0.13
GSU1006	+,	hypothetical protein GSU1006	0.48, 0.3, 0, -0.04, -0.11, -0.13, -0.15, -0.23		-0.11	-0.13	-0.15	-0.23
GSU1007	-,	sensor cyclic diguanylate phosphodiesterase, GAF and GAF domain-containing	1.25, 0.54, 0.49, 0.45, 0.38, 0.33, 0.31, 0.21		0.38	0.33	0.31	0.21
GSU1008	+,"fabI"	enoyl-ACP reductase	-0.27, -0.45, -0.52, -0.57, -0.58, -0.6, -0.78, -0.85		-0.58	-0.6	-0.78	-0.85
GSU1009	+,	GTPase, HflX subfamily	0.88, -0.05, -0.13, -0.2, -0.25, -0.31, -0.32, -0.32		-0.25	-0.31	-0.32	-0.32
GSU1010	+,	lytic transglycosylase, SLT, LysM and LysM domain-containing	0.29, 0.28, 0.26, 0.25, 0.23, 0.17, 0.12, 0.06		0.23	0.17	0.12	0.06
GSU1011	+,	hypothetical protein GSU1011	1.93, 0.5, 0.14, -0.05, -0.2, -0.39		-0.2	-0.39
GSU1012	+,	hypothetical protein GSU1012	-0.02, -0.23, -0.26, -0.31
GSU1013	+,	peptidoglycan-binding lipoprotein, OmpA family	0.04, -0.01, -0.01, -0.08
GSU1014	+,	Smr domain-containing protein	1.08, 0.5, 0.24, 0.09, 0.07, 0.06, -0.04, -0.09		0.07	0.06	-0.04	-0.09
GSU1015	+,	hypothetical protein GSU1015	0.14, 0.07, -0.01, -0.02, -0.04, -0.08, -0.1, -0.12		-0.04	-0.08	-0.1	-0.12
GSU1016	+,	AspT family membrane protein	1.54, 0.48, 0.12, 0.03, 0.01, -0.02, -0.12, -0.14		0.01	-0.02	-0.12	-0.14
GSU1017	+,	hypoxanthine-guanine phosphoribosyltransferase	1.43, 0.02, -0.18, -0.19, -0.25, -0.33, -0.39, -0.41		-0.25	-0.33	-0.39	-0.41
GSU1018	-,	hypothetical protein GSU1018	1.67, 1.47, 1.45, 1.44, 1.42, 1.4, 1.37, 0.78		1.42	1.4	1.37	0.78
GSU1019	+,"pbuG"	hypoxanthine/guanine transport membrane protein	0.19, 0, -0.08, -0.09, -0.11, -0.13, -0.31, -0.36		-0.11	-0.13	-0.31	-0.36
GSU1021	-,	hypothetical protein GSU1021	-0.05, -0.08, -0.15, -0.17, -0.21, -0.26, -0.29, -0.33		-0.21	-0.26	-0.29	-0.33
GSU1023	+,"glgA-1"	glycogen synthase	0.06, 0.02, -0.09, -0.1, -0.22, -0.24, -0.27, -0.32		-0.22	-0.24	-0.27	-0.32
GSU1024	-,"ppcD"	cytochrome c	1.12, 1.1, 1.06, 0.99, 0.96, 0.89, 0.85, 0.82		0.96	0.89	0.85	0.82
GSU1025	-,	hypothetical protein GSU1025	2.2, 0.59, 0.49, 0.48, 0.48, 0.47, 0.38, 0.02		0.48	0.47	0.38	0.02
GSU1026	-,	hypothetical protein GSU1026	0.67, 0.51, 0.45, 0.42, 0.42, 0.28, 0.24, 0.17		0.42	0.28	0.24	0.17
GSU1027	-,"aguB"	N-carbamylputrescine amidohydrolase	1.45, 0.72, 0.49, 0.42, 0.36, 0.32, 0.32, 0.29		0.36	0.32	0.32	0.29
GSU1028	-,"aguA"	agmatine deiminase	0.51, 0.46, 0.44, 0.39, 0.35, 0.35, 0.34, 0.31		0.35	0.35	0.34	0.31
GSU1029	+,"mcp40H-4"	methyl-accepting chemotaxis sensory transducer, class 40H	0.06, -0.07, -0.08, -0.13, -0.22, -0.27, -0.32, -0.44		-0.22	-0.27	-0.32	-0.44
GSU1030	+,"mcp40H-5"	methyl-accepting chemotaxis sensory transducer, class 40H, Cache_2 domain-containing	0.64, 0.17, 0.14, 0.02, -0.02, -0.04, -0.45, -0.51		-0.02	-0.04	-0.45	-0.51
GSU1032	+,"mcp40H-6"	methyl-accepting chemotaxis sensory transducer, class 40H	0.27, 0.21, 0.04, -0.01, -0.07, -0.11, -0.29, -0.36		-0.07	-0.11	-0.29	-0.36
GSU1033	+,"mcp40H-7"	methyl-accepting chemotaxis sensory transducer, class 40H	0.05, -0.02, -0.05, -0.09, -0.11, -0.17, -0.17, -0.17		-0.11	-0.17	-0.17	-0.17
GSU1034	+,"mcp40H-8"	nitrate/nitrite-sensing methyl-accepting chemotaxis sensory transducer, class 40H, NIT domain-containing	0.14, 0.12, 0.03, -0.02, -0.05, -0.06, -0.14, -0.23		-0.05	-0.06	-0.14	-0.23
GSU1035	+,"mcp40H-9"	methyl-accepting chemotaxis sensory transducer, class 40H	0.17, 0.14, 0.13, 0.04, -0.01, -0.02, -0.24, -0.46		-0.01	-0.02	-0.24	-0.46
GSU1036	-,	sensor histidine kinase, CHASE domain-containing	0.33, 0.29, 0.25, 0.23, 0.22, 0.17, 0.15, -0.02		0.22	0.17	0.15	-0.02
GSU1037	+,	response receiver-modulated diguanylate cyclase/phosphodiesterase	1.13, 0.41, 0.27, 0.2, 0.18, 0.18, 0.13, 0.11		0.18	0.18	0.13	0.11
GSU1038	+,	response receiver histidine kinase	0.63, 0.27, 0.22, 0.2, 0.16, 0.15, 0.1, 0.04		0.16	0.15	0.1	0.04
GSU1039	+,	sigma-54-dependent sensor transcriptional response regulator	0.33, 0.31, 0.28, 0.23, 0.18, 0.14, -0.05, -0.14		0.18	0.14	-0.05	-0.14
GSU1041	+,"mcp40H-25"	methyl-accepting chemotaxis sensory transducer, class 40H	0.14, 0.09, -0.01, -0.05, -0.07, -0.08, -0.24, -0.27		-0.07	-0.08	-0.24	-0.27
GSU1042	+,	hemerythrin family protein	0.57, 0.13, 0.1, 0.02, 0.02, -0.05, -0.18, -0.19		0.02	-0.05	-0.18	-0.19
GSU1043	-,	sensor histidine kinase, PAS domain-containing	0.09, 0.05, -0.04, -0.05, -0.07, -0.17, -0.25, -0.5		-0.07	-0.17	-0.25	-0.5
GSU1044	+,"nudC"	NADH pyrophosphatase	0.26, 0.18, 0.11, 0.09, 0.05, 0, 0, -0.09		0.05	0	0	-0.09
GSU1045	+,	hypothetical protein GSU1045	0.83, 0.62, 0.34, 0.3, 0.29, 0.23, 0.22, 0.16		0.29	0.23	0.22	0.16
GSU1046	+,	hypothetical protein GSU1046	0.35, 0.33, 0.15, 0.14, 0.12, 0.1, 0.03, -0.11		0.12	0.1	0.03	-0.11
GSU1047	+,	SAM-dependent methyltransferase	0.34, 0.28, 0.24, 0.15, -0.01, -0.03, -0.05, -0.06		-0.01	-0.03	-0.05	-0.06
GSU1048	+,	SEC-C motif domain-containing protein	-0.28, -0.38, -0.46, -0.48, -0.55, -0.56, -0.56, -0.59		-0.55	-0.56	-0.56	-0.59
GSU1049	-,	ribonuclease Z	0.19, 0.19, 0.18, 0.15, 0.04, 0.02, 0.02, -0.04		0.04	0.02	0.02	-0.04
GSU1050	+,	sensor histidine kinase	0.1, 0.07, 0.05, 0.01, 0, -0.01, -0.06, -0.08		0	-0.01	-0.06	-0.08
GSU1051	+,	PilZ domain-containing protein	0.72, 0.47, 0.18, 0.09, 0.06, 0.03, -0.3, -0.31		0.06	0.03	-0.3	-0.31
GSU1052	-,	alpha/beta fold family hydrolase	0.2, 0.18, 0.05, 0.03, 0.01, -0.01, -0.02, -0.04		0.01	-0.01	-0.02	-0.04
GSU1053	-,	sensor protein, PAS and PAS domain-containing	0.23, 0.18, 0.14, 0.13, 0.12, 0.09, 0.06, -0.11		0.12	0.09	0.06	-0.11
GSU1054	-,"tusA-2"	tRNA (5-carboxymethylaminomethyl-2-thio-U34) synthesis sulfur carrier protein	0.38, 0.32, 0.3, 0.08, 0.08, 0.05, 0.04, 0.03		0.08	0.05	0.04	0.03
GSU1055	-,	hypothetical protein GSU1055	0.5, 0.38, 0.28, 0.26, 0.24, 0.21, 0.19, 0.11		0.24	0.21	0.19	0.11
GSU1056	-,	hypothetical protein GSU1056	1.09, 0.34, 0.3, 0.25, 0.21, 0.1, 0.1, 0.07		0.21	0.1	0.1	0.07
GSU1057	-,	hypothetical protein GSU1057	0.29, 0.24, 0.1, 0.05, 0, 0, -0.01, -0.04		0	0	-0.01	-0.04
GSU1058	+,"sucC"	succinyl-CoA synthetase subunit beta	0.34, 0.31, 0.29, 0.29, 0.21, 0.13, 0.11, 0.11		0.21	0.13	0.11	0.11
GSU1059	+,"sucD"	succinyl-CoA synthetase subunit alpha	0.71, 0.6, 0.57, 0.52, 0.45, 0.41, 0.4, 0.16		0.45	0.41	0.4	0.16
GSU1060	-,	hypothetical protein GSU1060	1.8, 0.96, 0.2, 0.18, 0.06, 0.04, -0.14, -0.16		0.06	0.04	-0.14	-0.16
GSU1061	-,	aspartate aminotransferase	0.29, 0.01, -0.44, -0.46, -0.46, -0.49, -0.5, -0.58		-0.46	-0.49	-0.5	-0.58
GSU1062	+,	cytochrome c, 1 heme-binding site	0.35, 0.3, 0.04, -0.03, -0.03, -0.06, -0.08, -0.18		-0.03	-0.06	-0.08	-0.18
GSU1063	+,"pilV-1"	type IV pilus minor pilin PilV	1.23, 0.39, 0.16, 0.11, 0.11, 0.09, 0.09, 0.04		0.11	0.09	0.09	0.04
GSU1064	+,"pilW-1"	type IV pilus minor pilin PilW	0.33, 0.24, 0.17, 0.17, 0.15, 0.15, -0.01, -0.01		0.15	0.15	-0.01	-0.01
GSU1065	+,"pilX-1"	type IV pilus minor pilin PilX	0.33, 0.29, 0.26, 0.23, 0.22, 0.13, 0.12, 0.05		0.22	0.13	0.12	0.05
GSU1066	+,"pilY1-1"	type IV pilus assembly protein PilY	0.61, 0.43, 0.25, 0.21, 0.18, 0.15, 0.03, -0.01		0.18	0.15	0.03	-0.01
GSU1067	-,	nucleotidyltransferase	0.41, 0.38, 0.35, 0.26, 0.24, 0.22, 0.17, 0.1		0.24	0.22	0.17	0.1
GSU1068	-,"aplA"	sodium/solute symporter family protein	-0.19, -0.3, -0.44, -0.52, -0.52, -0.56, -0.58, -0.68		-0.52	-0.56	-0.58	-0.68
GSU1069	-,	hypothetical protein GSU1069	0.2, 0.11, 0.04, -0.07, -0.12, -0.21, -0.36, -0.41		-0.12	-0.21	-0.36	-0.41
GSU1070	-,"aplB"	sodium/solute symporter family protein	0.56, 0.54, 0.52, 0.42, 0.41, 0.3, 0.29, 0.27		0.41	0.3	0.29	0.27
GSU1071	-,	hypothetical protein GSU1071	0.94, 0.88, 0.76, 0.47, 0.47, 0.41, 0.3, 0.21		0.47	0.41	0.3	0.21
GSU1072	-,	IclR family transcriptional regulator	0.82, 0.75, 0.72, 0.72, 0.51, 0.48, 0.39, 0.29		0.51	0.48	0.39	0.29
GSU1073	-,	lipoprotein	0.12, 0.11, 0.08, 0.05, -0.02, -0.03, -0.06, -0.1		-0.02	-0.03	-0.06	-0.1
GSU1074	+,	hypothetical protein GSU1074	0.25, 0.15, 0.14, 0.13, 0.03, 0, -0.12, -0.19		0.03	0	-0.12	-0.19
GSU1075	+,"ruvC"	Holliday junction resolvase	-0.09, -0.21, -0.23, -0.24, -0.26, -0.28, -0.29, -0.32		-0.26	-0.28	-0.29	-0.32
GSU1076	+,"ruvA"	Holliday junction DNA helicase RuvA	1, 0.52, 0.09, 0, 0, -0.01, -0.17, -0.29		0	-0.01	-0.17	-0.29
GSU1077	+,"ruvB"	Holliday junction DNA helicase RuvB	0.7, 0.12, 0.09, 0.09, 0.02, 0, -0.07, -0.07		0.02	0	-0.07	-0.07
GSU1078	+,"hda"	DnaA regulatory inactivator Hda	0.06, 0.02, 0.02, 0, -0.1, -0.11, -0.18, -0.32		-0.1	-0.11	-0.18	-0.32
GSU1079	+,	PEP motif-containing protein exosortase substrate	-0.33, -0.36, -0.67, -0.72, -0.74, -0.85, -0.91, -1.71		-0.74	-0.85	-0.91	-1.71
GSU1080	+,	hypothetical protein GSU1080	-0.09, -0.22, -0.24, -0.29
GSU1081	+,	hypothetical protein GSU1081	0.21, 0.07, 0.07, 0.01, -0.05, -0.08, -0.1, -0.27		-0.05	-0.08	-0.1	-0.27
GSU1082	+,	hypothetical protein GSU1082	0.35, 0.22, 0.22, 0.16, 0.08, 0.04		0.08	0.04
GSU1083	+,	hypothetical protein GSU1083	0.11, -0.01, -0.05, -0.11, -0.15, -0.2, -0.23, -0.34		-0.15	-0.2	-0.23	-0.34
GSU1084	+,	hypothetical protein GSU1084	0.37, 0.34, 0.24, 0.11, 0.01, -0.17, -0.19, -0.29		0.01	-0.17	-0.19	-0.29
GSU1085	+,	hypothetical protein GSU1085	0.13, 0.05, 0, 0, -0.04, -0.05, -0.1, -0.13		-0.04	-0.05	-0.1	-0.13
GSU1086	+,	hypothetical protein GSU1086	0.49, 0.18, 0.15, 0.15, 0.07, 0.06, -0.05, -0.08		0.07	0.06	-0.05	-0.08
GSU1087	+,	phasin superfamily protein	0.51, 0.5, 0.44, 0.39, 0.38, 0.37, 0.37, 0.26		0.38	0.37	0.37	0.26
GSU1088	+,	quinone biosynthesis kinase AarF	0.39, 0.38, 0.35, 0.34, 0.31, 0.3, 0.27, 0.18		0.31	0.3	0.27	0.18
GSU1089	-,	iron-sulfur cluster-binding oxidoreductase	0.16, 0.13, 0.11, 0.1, 0.05, 0.05, 0.03, -0.02		0.05	0.05	0.03	-0.02
GSU1090	+,	response receiver	0.14, -0.35, -0.35, -0.37, -0.38, -0.42, -0.42, -0.58		-0.38	-0.42	-0.42	-0.58
GSU1091	+,	transport protein, Tim44-like domain	0.2, 0.19, 0.19, 0.17, 0.11, 0.03, -0.01, -0.04		0.11	0.03	-0.01	-0.04
GSU1092	-,	GH3 family protein	0.1, 0.07, 0.06, 0.04, 0.04, -0.06, -0.11, -0.12		0.04	-0.06	-0.11	-0.12
GSU1093	-,	hypothetical protein GSU1093	0.43, 0.28, 0.19, 0.18, 0.04, 0, -0.02, -0.04		0.04	0	-0.02	-0.04
GSU1094	-,	hypothetical protein GSU1094	0.12, 0.12, -0.04, -0.08
GSU1095	-,"phoU"	phosphate transport system regulatory protein PhoU	0.11, 0.08, 0.06, 0.02, -0.02, -0.04, -0.28, -0.33		-0.02	-0.04	-0.28	-0.33
GSU1096	-,"pstB"	phosphate ABC transporter ATP-binding protein	0.07, 0.05, 0.05, 0.04, 0.01, -0.04, -0.05, -0.09		0.01	-0.04	-0.05	-0.09
GSU1097	-,"pstA"	phosphate ABC transporter membrane protein PstA	0.17, 0.14, 0.14, 0.11, 0, -0.01, -0.02, -0.05		0	-0.01	-0.02	-0.05
GSU1098	-,"pstC"	phosphate ABC transporter membrane protein PstC	0.14, 0.13, 0.13, 0.04, -0.01, -0.06, -0.07, -0.07		-0.01	-0.06	-0.07	-0.07
GSU1099	-,"pstS"	phosphate ABC transporter substrate-binding protein	0.18, 0.15, 0.02, 0, -0.01, -0.04, -0.11, -0.19		-0.01	-0.04	-0.11	-0.19
GSU1100	-,	hypothetical protein GSU1100	0.12, 0.1, 0.09, 0.04, -0.01, -0.05, -0.12, -0.18		-0.01	-0.05	-0.12	-0.18
GSU1101	-,"phoR"	phosphate sensor histidine kinase, HAMP and PAS domain-containing	0.18, 0.18, 0.17, 0.14, 0.09, 0.06, 0.06, 0.06		0.09	0.06	0.06	0.06
GSU1102	-,"phoB"	winged-helix phosphate transcriptional response regulator	0.43, 0.28, 0.16, 0.1, 0.09, 0.04, -0.21, -0.22		0.09	0.04	-0.21	-0.22
GSU1103	+,	AMP-binding protein	1.21, -0.31, -0.4, -0.43, -0.43, -0.46, -0.55, -0.61		-0.43	-0.46	-0.55	-0.61
GSU1104	+,	lipoprotein	-0.71, -0.72, -0.89, -0.96
GSU1105	+,	prolidase family protein	-0.26, -0.27, -0.79, -0.84, -0.84, -0.86, -0.87, -0.91		-0.84	-0.86	-0.87	-0.91
GSU1106	+,"gltA"	type I citrate synthase	1.31, 0.25, 0.22, 0.15, 0.15, 0.06, 0.04, -0.42		0.15	0.06	0.04	-0.42
GSU1107	-,	AMMECR1 family protein	0.23, 0.23, 0.12, 0.07, 0.06, 0.03, 0.02, -0.01		0.06	0.03	0.02	-0.01
GSU1108	+,	aldehyde dehydrogenase	0.17, -0.03, -0.05, -0.09, -0.11, -0.19, -0.23, -0.24		-0.11	-0.19	-0.23	-0.24
GSU1110	+,"ndk"	mulitfunctional nucleoside diphosphate kinase/apyrimidinic endonuclease/3\\'-phosphodiesterase	-0.03, -0.14, -0.22, -0.29
GSU1111	+,"rlmN"	ribosomal RNA large subunit methyltransferase N	0.07, -0.2, -0.28, -0.29
GSU1112	+,"mtaP"	methylthioadenosine phosphorylase	-0.28, -0.29, -0.32, -0.47
GSU1113	+,	adenosine kinase	-0.43, -0.47, -0.48, -0.65
GSU1114	+,	lipoprotein	-0.14, -0.16, -0.18, -0.23
GSU1115	+,	helix-turn-helix domain-containing protein	0.1, -0.03, -0.06, -0.19
GSU1116	+,	GAF domain-containing protein	-0.13, -0.18, -0.19, -0.25
GSU1117	+,	response regulator	-0.11, -0.19, -0.27, -0.44
GSU1118	+,"usp-2"	universal stress protein Usp	0.44, 0.12, -0.01, -0.14
GSU1119	+,	response receiver histidine kinase	-0.51, -0.52, -0.54, -0.61
GSU1120	+,	response receiver	-0.11, -0.22, -0.36, -0.46
GSU1121	+,	FAD-dependent oxidoreductase	0.32, -0.06, -0.11, -0.17
GSU1122	+,"yhaM"	3\\'-to-5\\' exonuclease YhaM	-0.29, -0.38, -0.4, -0.68
GSU1123	+,"ycbL"	zinc-dependent hydrolase YcbL	-0.05, -0.08, -0.23, -0.42
GSU1124	+,"coaBC"	phosphopantothenylcysteine decarboxylase and phosphopantothenate--cysteine ligase	0.09, 0.02, -0.03, -0.13
GSU1125	-,	hypothetical protein GSU1125	0.34, 0.33, 0.32, 0.2
GSU1126	+,	uracil-DNA glycosylase	0.26, 0.02, -0.02, -0.21
GSU1127	+,	hypothetical protein GSU1127	1.49, 0.27, -0.05, -0.25
GSU1128	+,	acyl-CoA thioesterase	0.05, -0.05, -0.07, -0.19
GSU1129	-,	sigma-54-dependent transcriptional response regulator	-0.12, -0.14, -0.27, -0.39
GSU1130	+,	chromosome segregation ATPase SMC	0.9, 0.5, 0.42, -0.04
GSU1131	+,	GTPase-activating protein	0.57, -0.16, -0.37, -0.62
GSU1132	+,"ftsY"	signal recognition particle-docking protein FtsY	0.05, 0.04, -0.06, -0.35
GSU1133	+,"zapB"	cell division protein ZapB	0.33, 0.22, 0.18
GSU1134	+,"zapA"	cell division protein ZapA	0.27, 0.2, 0.08, 0.08
GSU1135	+,	hypothetical protein GSU1135	0.18
GSU1136	+,	5-formyltetrahydrofolate cyclo-ligase	-0.35, -0.46, -0.51, -0.6
GSU1137	+,"rny"	phosphodiesterase	-0.5, -0.7, -0.72, -0.75
GSU1138	+,	2\\',3\\'-cyclic-nucleotide 2\\'-phosphodiesterase	-0.4, -0.42, -0.52, -0.61
GSU1139	+,"tyrS"	tyrosyl-tRNA ligase	-0.44, -0.54, -0.79, -0.81
GSU1140	+,"mcp34H-3"	methyl-accepting chemotaxis sensory transducer, class 34H	0.25, 0.04, -0.29, -0.34
GSU1141	+,"mcp34H-10"	methyl-accepting chemotaxis sensory transducer, class 34H	0.02, -0.07, -0.09, -0.29
GSU1142	+,"cheW34H-1"	scaffold protein CheW associated with MCPs of class 34H	0.3, 0.13, 0.05, 0.04
GSU1143	+,"cheR34H"	protein glutamate methyltransferase CheR associated with MCPs of class 34H	0.05, 0.02, -0.14, -0.3
GSU1144	+,"cheD34H"	protein glutamine deamidase and protein glutamate methylesterase CheD associated with MCPs of class 34H	0, -0.04, -0.08, -0.15
GSU1145	+,"cheB34H"	protein glutamate methylesterase CheB associated with MCPs of class 34H, response receiver domain-containing	0.3, -0.07, -0.09, -0.28
GSU1146	+,	lipoprotein	0.05, -0.07, -0.1, -0.13
GSU1147	+,	hypothetical protein GSU1147	0.22, 0.19, 0.11, 0.01
GSU1148	+,	sensor histidine kinase, HAMP domain-containing	0.45, 0.19, 0.09, -0.02
GSU1149	+,	cyclic diguanylate phosphodiesterase	0.22, -0.11, -0.23, -0.32
GSU1150	+,"hpnJ"	radical SAM domain-containing iron-sulfur cluster-binding oxidoreductase	0.14, 0.03, 0.01, -0.07
GSU1151	+,"hpnK"	hydrolase	-0.24, -0.25, -0.29, -0.35
GSU1152	+,	hypothetical protein GSU1152	1.38, 0.36, -0.26, -0.42
GSU1153	-,	outer membrane lipoprotein	0.24, 0.21, 0.12, 0.09
GSU1154	-,	surface repeat protein	-0.02, -0.07, -0.12, -0.17
GSU1155	-,	glutaredoxin family protein	1.58, 0.59, -0.19, -0.41
GSU1156	+,"asnS"	asparaginyl-tRNA ligase	0.21, 0.2, 0.13, 0.09
GSU1157	+,	hypothetical protein GSU1157	0.34, 0.22, 0.13, 0.05
GSU1158	+,"sodA"	superoxide dismutase, iron/manganese-containing	-0.3, -0.46, -0.62, -0.67
GSU1159	+,	Pfpi family intracellular protease	-0.57, -0.65, -0.74, -0.87
GSU1160	+,	hypothetical protein GSU1160	0.08, -0.3, -0.33, -0.38
GSU1161	+,	RND family efflux pump membrane fusion protein	0.18, 0.14, 0.05, 0.04
GSU1162	+,	ABC transporter ATP-binding protein	0.33, 0.15, 0.12, 0.1
GSU1163	+,	ABC transporter membrane protein	0.72, 0.16, 0.1, 0.05
GSU1164	+,	ABC transporter membrane protein	0.91, 0.04, -0.09, -0.24
GSU1165	-,"ptsP"	GAF domain phosphoenolpyruvate--protein phosphotransferase PtsP	0.31, 0.31, 0.19, 0.15
GSU1166	+,	hypothetical protein GSU1166	-0.02, -0.02, -0.03, -0.19
GSU1167	+,	hypothetical protein GSU1167	0.58, 0.54, 0.53, 0.51
GSU1168	+,	SCP-like extracellular lipoprotein	0.36, -0.02, -0.04, -0.26
GSU1169	-,	hypothetical protein GSU1169	0.35, 0.09, 0.01, -0.01
GSU1171	+,"yyaL"	thioredoxin domain-containing protein YyaL	0.22, 0.21, 0.12, 0.01
GSU1172	+,"mviN"	membrane protein MviN	0.15, 0.07, 0.04, -0.07
GSU1173	+,"ogt"	methylated DNA--protein cysteine S-methyltransferase	0.1, 0.1, 0.07, 0
GSU1174	-,"mazG"	nucleoside triphosphate pyrophosphohydrolase	0.15, -0.11, -0.28, -0.33
GSU1175	-,"tgt-1"	queuine tRNA-ribosyltransferase	0.78, -0.24, -0.28, -0.34
GSU1176	+,"frdC"	succinate dehydrogenase/fumarate reductase, cytochrome b558 subunit	0.99, 0.57, 0.47, 0.17
GSU1177	+,"frdA"	succinate dehydrogenase flavoprotein subunit	0.13, 0.12, 0.09, -0.1
GSU1178	+,"frdB"	succinate dehydrogenase/fumarate reductase iron-sulfur subunit	-0.01, -0.08, -0.1, -0.13
GSU1179	+,	hypothetical protein GSU1179	0.3, 0.21, 0.2, 0.12
GSU1180	+,"ftsH-1"	cell division ATP-dependent zinc protease FtsH	0.3, 0.15, 0.12, 0.08
GSU1181	-,	hypothetical protein GSU1181	0.12, -0.18, -0.2
GSU1182	+,"malQ"	4-alpha-glucanotransferase	0.81, 0.46, 0.3, 0.19
GSU1183	+,"metY-1"	O-acetyl-L-homoserine sulfhydrylase	0.66, 0.65, 0.44, 0.39
GSU1184	+,"acpH"	ACP phosphodiesterase	0.53, 0.34, 0.34, 0.26
GSU1185	-,	adenosine kinase	0.89, 0.02, -0.17, -0.23
GSU1188	+,	LOW QUALITY PROTEIN: rhomboid-like membrane protein	1.22, 0.31, 0.15, 0.01
GSU1189	-,	M48 family peptidase	0.22, 0.17, 0.16, 0.01
GSU1190	-,"selU"	tRNA 2-selenouridine synthase	1.27, 0.67, 0.41, 0.32
GSU1192	+,	PilZ domain-containing protein	-0.39, -0.41, -0.41, -0.49
GSU1193	+,	ketose-1,6-bisphosphate aldolase, class II	0.3, 0.02, -0.04, -0.2
GSU1194	+,	RhtB family transporter	-0.06, -0.06, -0.33, -0.37
GSU1195	+,	metal-dependent phosphohydrolase, HDc domain-containing	-0.18, -0.22, -0.26, -0.31
GSU1196	-,	hypothetical protein GSU1196	0.32, 0.24, 0.04, -0.12
GSU1197	-,	SpoU-class rRNA methyltransferase CspR	-0.25, -0.26, -0.26, -0.31
GSU1198	+,"serA"	D-3-phosphoglycerate dehydrogenase	0.28, 0.16, 0.16, 0.06
GSU1199	+,	nuclease	0.11, -0.15, -0.22, -0.28
GSU1200	+,	30S ribosomal protein S1	0.1, -0.49, -0.62, -0.71
GSU1201	+,"greB"	transcription elongation factor GreB	0.1, -0.38, -0.62, -0.65
GSU1202	+,	mannose-1-phosphate guanylyltransferase	-0.2, -0.23, -0.3, -0.3
GSU1203	+,	potassium/proton antiporter	-0.16, -0.19, -0.24, -0.3
GSU1204	+,	Kef-type potassium transporter NAD-binding protein	0.62, -0.15, -0.25, -0.36
GSU1205	+,	flavodoxin	-0.26, -0.36, -0.44, -0.49
GSU1206	+,	metal-dependent phosphohydrolase	-0.16, -0.2, -0.38, -0.55
GSU1207	+,	HesB/YadR/YfhF family protein, selenocysteine-containing	0.58, 0.22, -0.23, -0.51
GSU1208	+,	hypothetical protein GSU1208	-0.09, -0.09, -0.12, -0.18
GSU1209	-,	hypothetical protein GSU1209	2.5, 0.58, 0.55, 0.19
GSU1210	+,	metal-dependent hydrolase	-0.06, -0.07, -0.08, -0.09
GSU1211	+,	HNH endonuclease family protein	0.09, 0.03, -0.1, -0.11
GSU1212	-,	hypothetical protein GSU1212	0.75, 0.72, 0.65, 0.65
GSU1213	-,	hypothetical protein GSU1213	0.43, 0.43, 0.07, 0.03
GSU1214	+,	helix-turn-helix SAM-dependent methyltransferase	1.09, -0.03, -0.18, -0.2
GSU1215	+,"cydD"	thiol reductant ABC exporter, ATP-binding protein CydD	0.61, 0.14, 0.06, 0.01
GSU1216	+,"cydC"	thiol reductant ABC exporter, ATP-binding protein CydC	0.12, 0.09, 0.04, 0.04
GSU1217	+,	hypothetical protein GSU1217	0.41, 0.12, 0.03
GSU1218	+,	hypothetical protein GSU1218	1.51, -0.14, -0.22
GSU1219	+,"gltX"	glutamyl-tRNA ligase	-0.27, -0.48, -0.51, -0.57
GSU1220	-,	response regulator, GspIIEN domain-containing	0, -0.01, -0.02, -0.08
GSU1221	-,	ammonium transporter	0.21, 0.1, 0.08, 0.06
GSU1222	+,	histone deacetylase family protein	0.2, -0.06, -0.21, -0.39
GSU1223	+,	hypothetical protein GSU1223	-0.16, -0.25, -0.3, -0.34
GSU1224	+,	hypothetical protein GSU1224	-0.2, -0.24, -0.27, -0.3
GSU1225	+,	hypothetical protein GSU1225	0.05, 0, -0.16, -0.24
GSU1227	+,	ABC transporter ATP-binding protein	0.62, -0.07, -0.21, -0.27
GSU1228	+,"omcI"	lipoprotein cytochrome c	-0.02, -0.07, -0.17, -0.22
GSU1229	+,	outer membrane channel lipoprotein	0.15, 0.08, 0.03, 0
GSU1230	+,	ABC transporter substrate-binding protein	0.03, -0.05, -0.05, -0.1
GSU1231	+,	response receiver-related domain-containing protein	1.67, 0.12, 0.03, -0.37
GSU1232	+,	hypothetical protein GSU1232	0.22, 0.05, 0.02, -0.05
GSU1233	-,	manganese/nickel-dependent phosphodiesterase, YfcE family	0.66, 0.59, 0.57, 0.51
GSU1234	+,	S49 family peptidase	-0.06, -0.13, -0.16, -0.17
GSU1235	-,	archaeal-type glutamate synthase subunit	0.31, 0.06, -0.02, -0.13
GSU1236	-,	glutamine amidotransferase	-0.01, -0.06, -0.12, -0.18
GSU1237	-,	FAD-dependent pyridine nucleotide-disulfide oxidoreductase family protein	-0.09, -0.13, -0.25, -0.3
GSU1238	-,	iron-sulfur cluster-binding oxidoreductase	0.79, -0.32, -0.33, -0.72
GSU1239	-,	glutamate synthase	-0.24, -0.63, -0.67, -0.75
GSU1240	-,	PilZ domain-containing protein	0.05, -0.01, -0.05, -0.22
GSU1241	-,	hypothetical protein GSU1241	0.07, -0.06, -0.06
GSU1242	-,	amino acid aminotransferase	-0.1, -0.2, -0.28, -0.42
GSU1243	-,"coaD"	phosphopantetheine adenylyltransferase	-0.04, -0.23, -0.34, -0.36
GSU1244	-,	DNA methyltransferase	1.23, 0.26, 0.16, 0.1
GSU1245	-,	ketose-1,6-bisphosphate aldolase, class II	0.27, 0.27, 0.17, 0.09
GSU1246	+,	deoxyguanosinetriphosphate triphosphohydrolase-like protein	0.9, -0.08, -0.09, -0.17
GSU1247	+,	hypothetical protein GSU1247	1.15, 0.92, 0.87, 0.57
GSU1249	+,	sensor histidine kinase, PAS domain-containing	0.29, 0.26, 0.12, 0.11
GSU1250	+,	sigma-54-dependent transcriptional response regulator	0.31, 0.27, 0.21, 0.11
GSU1251	+,	lipoprotein	0.18, -0.06, -0.17, -0.22
GSU1252	+,	multicopper oxidase with phosphopantotheine attachment site	0.06, 0.02, -0.1, -0.35
GSU1253	+,	hypothetical protein GSU1253	0.22, 0.11, 0.09, -0.01
GSU1254	+,	hypothetical protein GSU1254	0.76, 0.47, 0.03, 0.02
GSU1255	+,	SCO family protein	0.13, 0.03, 0.02, -0.01
GSU1256	+,	SCO family protein	0.92, -0.05, -0.07, -0.15
GSU1257	+,	cytochrome c and periplasmic receptor, 1 heme-binding site	0.13, 0, -0.01, -0.3
GSU1258	+,	NosL family protein	1.61, 0.22, 0.14, 0.13
GSU1259	+,	hypothetical protein GSU1259	1.02, 0.39, 0.3, 0.22
GSU1260	+,	ABC transporter membrane protein	0.44, 0.33, 0.27, 0.24
GSU1261	+,	ABC transporter ATP-binding protein	0.52, 0.34, 0.32, 0.14
GSU1262	+,	hypothetical protein GSU1262	0.04, 0.03, 0.01, -0.08
GSU1263	-,"yhbY"	RNA-binding protein YhbY	0.13, -0.19, -0.25, -0.28
GSU1264	-,	histidine phosphotransfer domain-containing protein	0.41, -0.11, -0.4
GSU1265	-,	sensor histidine kinase response regulator	0.03, -0.19, -0.19, -0.21
GSU1266	+,"lepA"	GTP-binding protein LepA	0.84, 0.28, 0.03, -0.1
GSU1267	+,"lepB"	signal peptidase I	-0.34, -0.34, -0.41, -0.41
GSU1268	-,	LysR family transcriptional regulator	0.36, 0.12, 0.04, -0.09
GSU1269	-,	hypothetical protein GSU1269	0.14, 0.04, 0.03, -0.02
GSU1270	+,"pyrR"	bifunctional pyrimidine regulatory protein PyrR/uracil phosphoribosyltransferase	1.22, 0.07, -0.18, -0.18
GSU1271	+,"pyrB"	aspartate carbamoyltransferase catalytic subunit	-0.07, -0.15, -0.18, -0.19
GSU1272	+,"pyrC"	dihydroorotase	-0.03, -0.23, -0.32, -0.38
GSU1273	+,"carA"	carbamoyl phosphate synthase small subunit	-0.11, -0.2, -0.2, -0.21
GSU1274	+,	radical SAM domain-containing iron-sulfur cluster-binding oxidoreductase	0.11, -0.06, -0.18, -0.22
GSU1275	+,	hypothetical protein GSU1275	-0.15, -0.17, -0.19, -0.24
GSU1276	+,"carB"	carbamyl-phosphate synthase, large subunit lipoprotein, glutamine-dependent	-0.28, -0.29, -0.3, -0.3
GSU1277	+,"greA"	transcription elongation factor GreA	-0.25, -0.39, -0.41, -0.97
GSU1278	+,	hypothetical protein GSU1278	0.08, -0.46, -0.6
GSU1279	+,"nikMN"	nickel ABC transporter membrane protein NikMN	0.26, 0.19, -0.16, -0.4
GSU1280	+,"nikQ"	nickel ABC transporter membrane protein NikQ	0.02, -0.23, -0.24, -0.3
GSU1281	+,"nikO"	nickel ABC transporter ATP-binding protein	0.02, -0.13, -0.16, -0.17
GSU1282	+,	outer membrane channel protein	-0.35, -0.47, -0.57, -0.82
GSU1283	+,	NosL family protein	1.7, 0.43, 0.42, 0.4
GSU1284	+,	cytochrome c, 1 heme-binding site	0.44, 0.35, 0.28, 0.17
GSU1285	+,	sensor histidine kinase response regulator, PAS and PAS domain-containing	0, -0.01, -0.01, -0.15
GSU1286	+,"cheY34H-2"	response receiver CheY associated with MCPs of class 34H	0.19, 0.06, 0, -0.12
GSU1287	+,"mcp34H-1"	methyl-accepting chemotaxis sensory transducer	0.07, -0.03, -0.07, -0.27
GSU1289	+,"cheY34H-1"	response receiver CheY associated with MCPs of class 34H	0.44, 0.01, -0.08, -0.13
GSU1290	+,"cheA34H"	sensor histidine kinase CheA associated with MCPs of class 34H	0.1, -0.04, -0.11, -0.19
GSU1291	+,	response regulator	0.25, -0.16, -0.24, -0.38
GSU1292	+,	sensor histidine kinase, PAS domain-containing	0.38, -0.03, -0.24, -0.35
GSU1293	+,	LuxR family transcriptional regulator	0.24, 0.17, 0.16, 0.09
GSU1294	+,"mcp34H-7"	methyl-accepting chemotaxis sensory transducer, class 34H	0.03, -0.08, -0.11, -0.13
GSU1295	+,	periplasmic solute-binding protein	-0.03, -0.08, -0.22, -0.23
GSU1296	+,	sensor histidine kinase response regulator	0.17, -0.02, -0.07, -0.07
GSU1298	+,"mcp34H-2"	methyl-accepting chemotaxis sensory transducer, class 34H	-0.02, -0.12, -0.2, -0.26
GSU1299	+,"cheW34H-2"	scaffold protein CheW associated with MCPs of class 34H	0.19, 0.1, 0.09, -0.19
GSU1300	+,"mcp34H-4"	methyl-accepting chemotaxis sensory transducer, class 34H	0.03, 0.03, -0.11, -0.18
GSU1301	+,"cheW34H-3"	scaffold protein CheW associated with MCPs of class 34H	0.34, 0.33, -0.07, -0.07
GSU1302	+,	sensor histidine kinase response regulator, HAMP domain-containing heme-binding site	0.09, 0.08, -0.01, -0.19
GSU1303	+,"mcp34H-11"	methyl-accepting chemotaxis sensory transducer, class 34H	0.31, 0.12, 0.01, -0.04
GSU1304	+,"mcp34H-12"	methyl-accepting chemotaxis sensory transducer, class 34H	0.03, 0, -0.02, -0.02
GSU1305	-,"gdhA"	glutamate dehydrogenase	-0.24, -0.3, -0.36, -0.45
GSU1306	+,	phosphotransferase, PolIIIAc domain-containing	0.09, 0.02, -0.18, -0.29
GSU1307	+,"ftn"	nonheme ferritin	0.8, 0.05, -0.24, -0.31
GSU1308	+,	hypothetical protein GSU1308	0.3, 0.04, -0.07, -0.2
GSU1309	+,	hypothetical protein GSU1309	0.2, 0.03, -0.18, -0.37
GSU1310	-,	FAD-dependent pyridine nucleotide-disulfide oxidoreductase family protein	0.03, -0.05, -0.08, -0.08
GSU1311	-,"pgi"	glucose-6-phosphate isomerase	-0.19, -0.3, -0.37, -0.4
GSU1312	-,	radical SAM domain-containing iron-sulfur cluster-binding oxidoreductase	0.3, 0, -0.03, -0.09
GSU1313	-,	carboxymuconolactone decarboxylase family protein	1.1, 0.06, 0.02, -0.01
GSU1314	-,	hypothetical protein GSU1314	0.27, 0.2, 0.02, -0.06
GSU1315	-,"lpdA-4"	mercuric reductase	0.38, 0.31, 0.29, 0.28
GSU1316	-,	response regulator sensor, GAF domain-containing	0.54, 0.54, 0.34, 0.21
GSU1317	+,"ispB"	octaprenyl diphosphate synthase	0.45, -0.41, -0.43, -0.52
GSU1318	+,	hypothetical protein GSU1318	-0.15, -0.19, -0.72, -0.73
GSU1319	+,	sensor histidine kinase	0.9, 0.26, 0.23, -0.22
GSU1320	+,	sigma-54-dependent transcriptional response regulator	0.39, 0.3, 0.28, 0.26
GSU1321	+,"resA"	apocytochrome c disulfide reductase lipoprotein ResA	0.36, 0.35, 0.3, 0.09
GSU1322	+,"ccdA"	cytochrome c biogenesis protein CcdA	0.36, 0.36, 0.24, 0.2
GSU1323	+,	glyoxalase/bleomycin resistance protein/dioxygenase superfamily protein	0.33, 0.25, 0.22, 0.14
GSU1324	-,	RNA-binding protein	-0.03, -0.06, -0.07, -0.27
GSU1326	+,"recG"	ATP-dependent DNA helicase RecG	0.01, -0.07, -0.1, -0.18
GSU1327	+,	homocysteine S-methyltransferase domain-containing protein	0.12, 0.09, 0.08, 0.06
GSU1328	+,	hypothetical protein GSU1328	0.19, 0.16, 0.07, 0.02
GSU1329	+,"yadB"	glutamyl-Q tRNA(Asp) ligase	0.14, 0.05, 0.01, -0.24
GSU1330	+,	RND family metal ion efflux pump outer membrane protein	0.36, 0.28, 0.26, 0.11
GSU1331	+,	RND family metal ion efflux pump membrane fusion protein	0.46, 0.36, 0.26, 0.18
GSU1332	+,	RND family metal ion efflux pump inner membrane protein	0.52, 0.4, 0.38, 0.32, 0.26, 0.25		0.26	0.25
GSU1333	+,	hypothetical protein GSU1333	0.54, 0.54, 0.52, 0.51, 0.44, 0.41, 0.38, 0.33		0.44	0.41	0.38	0.33
GSU1334	-,	cytochrome c	0.68, 0.66, 0.58, 0.57, 0.52, 0.5, 0.46, 0.41		0.52	0.5	0.46	0.41
GSU1336	-,	TerC family membrane protein	0.2, 0.06, 0.05, 0.01, -0.03, -0.05, -0.08, -0.13		-0.03	-0.05	-0.08	-0.13
GSU1337	+,	lipoprotein	1.43, 1.02, 1.01, 0.94, 0.91, 0.73, 0.72, 0.71		0.91	0.73	0.72	0.71
GSU1338	+,	heavy metal transport/detoxification domain-containing protein	1.6, 0.46, 0.33, 0.26, 0.25, 0.01, 0.01, -0.09		0.25	0.01	0.01	-0.09
GSU1339	+,	hypothetical protein GSU1339	0.59, 0.28, 0.22, 0.2, 0.1, 0.03, -0.03, -0.04		0.1	0.03	-0.03	-0.04
GSU1340	+,	ABC transporter membrane protein	0.2, 0.16, 0.1, 0.05, 0.05, -0.01, -0.08, -0.21		0.05	-0.01	-0.08	-0.21
GSU1341	+,	ABC transporter ATP-binding protein	0.21, 0.11, 0.06, 0.06, 0.05, -0.01, -0.06, -0.1		0.05	-0.01	-0.06	-0.1
GSU1342	-,	LysR family transcriptional regulator	0.67, 0.11, 0.07, 0, 0, -0.05, -0.1, -0.24		0	-0.05	-0.1	-0.24
GSU1343	+,	amidohydrolase	0.29, 0.18, 0.16, 0.16, 0.15, 0.14, 0.13, 0.05		0.15	0.14	0.13	0.05
GSU1344	+,	amidohydrolase	0.21, 0.2, 0.2, 0.16, 0.14, 0.09, 0.08, 0.02		0.14	0.09	0.08	0.02
GSU1345	+,	Rrf2 family winged helix-turn-helix transcriptional regulator	0.3, 0.13, -0.11, -0.11, -0.14, -0.16, -0.18, -0.21		-0.14	-0.16	-0.18	-0.21
GSU1346	+,"cysP"	sulfate ABC transporter substrate-binding protein	0.39, 0.19, 0.16, 0.13, 0.02, 0.02, 0, -0.01		0.02	0.02	0	-0.01
GSU1347	+,"cysU"	sulfate ABC transporter membrane protein CysU	0.17, 0.07, 0.07, 0.01, 0, 0, -0.03, -0.03		0	0	-0.03	-0.03
GSU1348	+,"cysW"	sulfate ABC transporter membrane protein CysW	0.19, 0.13, 0.08, 0.05, 0.01, 0, -0.09, -0.1		0.01	0	-0.09	-0.1
GSU1349	+,"cysA"	sulfate ABC transporter ATP-binding protein	0.13, 0.13, 0.11, 0.11, 0.1, 0.08, 0.03, 0.03		0.1	0.08	0.03	0.03
GSU1350	+,"thiF-2"	thiamin biosynthesis thiocarboxylate synthase	0.16, 0.12, 0.07, 0.07, 0.05, 0, 0, 0		0.05	0	0	0
GSU1351	+,	sulfite reductase subunit	0.42, 0.14, 0.07, -0.03, -0.08, -0.11, -0.16, -0.2		-0.08	-0.11	-0.16	-0.2
GSU1352	+,"tusA-1"	tRNA (5-carboxymethylaminomethyl-2-thio-U34) synthesis sulfur carrier protein	0.22, 0.16, 0.13, 0.1, 0.09, 0.08		0.09	0.08
GSU1353	+,	antitoxin, Phd family	-0.2, -0.31, -0.42, -0.44, -0.46, -0.5, -0.51, -0.54		-0.46	-0.5	-0.51	-0.54
GSU1354	+,	toxin, RelE family	-0.14, -0.18, -0.19, -0.28, -0.33, -0.35, -0.36, -0.42		-0.33	-0.35	-0.36	-0.42
GSU1357	+,	hypothetical protein GSU1357	-0.24, -0.26, -0.29, -0.31, -0.37, -0.39, -0.48, -0.48		-0.37	-0.39	-0.48	-0.48
GSU1358	+,	hypothetical protein GSU1358	0.44, 0.08, 0, -0.01, -0.02, -0.15, -0.2, -0.28		-0.02	-0.15	-0.2	-0.28
GSU1359	+,	helicase	0.04, 0.03, 0.03, 0, -0.07, -0.12, -0.14, -0.19		-0.07	-0.12	-0.14	-0.19
GSU1360	+,	Sir2 superfamily protein	-0.02, -0.06, -0.1, -0.14, -0.14, -0.2, -0.29, -0.4		-0.14	-0.2	-0.29	-0.4
GSU1361	+,	Piwi domain-containing protein	-0.04, -0.27, -0.29, -0.32, -0.4, -0.5, -0.53, -0.64		-0.4	-0.5	-0.53	-0.64
GSU1362	+,	hypothetical protein GSU1362	-0.29, -0.34, -0.34, -0.37, -0.38, -0.39, -0.44, -0.61		-0.38	-0.39	-0.44	-0.61
GSU1363	+,	RNA-directed DNA polymerase	0.18, 0.07, -0.18, -0.19, -0.24, -0.28, -0.28, -0.35		-0.24	-0.28	-0.28	-0.35
GSU1364	+,	HNH endonuclease family protein	0.02, -0.01, -0.05, -0.09, -0.1, -0.15, -0.2, -0.2		-0.1	-0.15	-0.2	-0.2
GSU1365	+,	type II restriction endonuclease, zinc finger	-0.32, -0.37, -0.46, -0.55, -0.55, -0.56, -0.59, -0.59		-0.55	-0.56	-0.59	-0.59
GSU1367	+,	hypothetical protein GSU1367	-0.08, -0.09, -0.17, -0.37, -0.39, -0.4, -0.66, -0.73		-0.39	-0.4	-0.66	-0.73
GSU1368	+,	hypothetical protein GSU1368	-0.01, -0.07, -0.15, -0.2, -0.22, -0.22, -0.27, -0.35		-0.22	-0.22	-0.27	-0.35
GSU1369	+,	endonuclease	-0.1, -0.12, -0.13, -0.18, -0.22, -0.27, -0.29, -0.41		-0.22	-0.27	-0.29	-0.41
GSU1370	-,	oxidoreductase, aldo/keto reductase family	0.35, 0.34, 0.34, 0.26, 0.24, 0.23, 0.21, 0.14		0.24	0.23	0.21	0.14
GSU1371	-,"namA"	NADPH-dependent enal/enone/nitroreductase, Oye family	1.51, 0.3, 0.2, 0.19, 0.17, 0.13, 0.06, 0.01		0.17	0.13	0.06	0.01
GSU1372	-,"ghr"	glyoxalate/3-oxopropanoate/4-oxobutanoate reductase	-0.08, -0.09, -0.1, -0.12, -0.13, -0.15, -0.17, -0.23		-0.13	-0.15	-0.17	-0.23
GSU1374	-,"mcp40H-26"	methyl-accepting chemotaxis sensory transducer, class 40H	0.52, 0.38, 0.15, 0.07, 0.04, 0.04, -0.02, -0.07		0.04	0.04	-0.02	-0.07
GSU1375	+,	hypothetical protein GSU1375	0.18, 0.17, 0.01, -0.01, -0.01, -0.09, -0.13, -0.27		-0.01	-0.09	-0.13	-0.27
GSU1376	-,	hypothetical protein GSU1376	2.16, 1.98, 0.66, 0.62, 0.61, 0.61, 0.58, 0.58		0.61	0.61	0.58	0.58
GSU1377	-,	enoyl-CoA hydratase/isomerase	1.04, 0.56, 0.55, 0.35, 0.33, 0.32, 0.29, 0.24		0.33	0.32	0.29	0.24
GSU1378	+,	metal-dependent hydrolase	0.18, 0.14, 0.06, 0.04, 0.03, -0.04, -0.05, -0.12		0.03	-0.04	-0.05	-0.12
GSU1379	+,"fur"	ferric uptake regulation protein Fur	-0.3, -0.51, -0.55, -0.57, -0.6, -0.82, -0.82, -0.86		-0.6	-0.82	-0.82	-0.86
GSU1380	+,"feoB-1"	ferrous iron transport protein B	0.1, 0.05, 0.01, -0.03, -0.19, -0.22, -0.24, -0.37		-0.19	-0.22	-0.24	-0.37
GSU1381	+,	hypothetical protein GSU1381	0.09, 0.06, -0.01, -0.08, -0.11, -0.12		-0.11	-0.12
GSU1382	+,"ideR"	iron/manganese-dependent transcriptional regulator	0.12, 0.11, 0.02, -0.02, -0.03, -0.06, -0.13, -0.14		-0.03	-0.06	-0.13	-0.14
GSU1383	+,	3\\'-to-5\\' exonuclease	0.65, 0.04, -0.04, -0.23
GSU1384	+,"cas3-2"	helicase Cas3	0.11, -0.02, -0.11, -0.13
GSU1385	+,"cse1"	Cascade antiviral complex protein	0, -0.34, -0.36, -0.54
GSU1386	+,"cse2"	CRISPR processing complex protein CasB	0.69, -0.19, -0.41, -0.49
GSU1387	+,"cse4"	CRISPR processing complex protein CasC	-0.07, -0.32, -0.38, -0.46
GSU1388	+,"cas5e"	CRISPR processing complex protein CasD	0.19, -0.19, -0.27, -0.37
GSU1389	+,"cse3"	CRISPR processing complex protein CasE	-0.05, -0.24, -0.35, -0.38, -0.38, -0.4, -0.43, -0.45		-0.38	-0.4	-0.43	-0.45
GSU1390	+,	antitoxin, XRE family	1.81, 0.34, -0.05, -0.05, -0.2, -0.24, -0.24, -0.28		-0.2	-0.24	-0.24	-0.28
GSU1391	+,	toxin, Fic family	0.5, 0.49, 0.1, 0, -0.06, -0.09, -0.17, -0.24		-0.06	-0.09	-0.17	-0.24
GSU1392	+,"cas1-2"	CRISPR-associated endodeoxyribonuclease Cas1	0.62, 0.1, 0.06, -0.01, -0.11		-0.11
GSU1393	+,"cas2-2"	ssRNA endonuclease	0.14, 0.06, -0.09, -0.2
GSU1394	-,"ompB"	laccase family multicopper oxidase	0.33, 0.32, 0.1, 0.06
GSU1395	-,	hypothetical protein GSU1395	0.49, 0.46, 0.22
GSU1396	-,	hypothetical protein GSU1396	0.66, -0.09, -0.12, -0.24
GSU1397	-,	ABC transporter substrate-binding lipoprotein	0.02, -0.18, -0.27, -0.31
GSU1398	-,	SCO family protein	-0.25, -0.3, -0.32, -0.51
GSU1399	-,"corA-1"	magnesium transport protein CorA	0.78, 0.39, 0.35, 0.32
GSU1400	-,	sensor diguanylate cyclase, PAS domain-containing	0.4, 0.37, 0.2, 0.07
GSU1401	+,"dnaE"	DNA polymerase III subunit alpha	0.48, 0.36, 0.34, 0.34
GSU1402	+,"accA"	acetyl-CoA carboxylase carboxyltransferase subunit alpha	0.57, 0.48, 0.46, 0.23
GSU1403	+,"rluB"	23S rRNA pseudouridine 2605 synthase	0.26, 0.18, 0.17, 0.17, 0.12, 0.11, 0.11		0.12	0.11	0.11
GSU1404	-,	radical SAM domain-containing iron-sulfur cluster-binding oxidoreductase	0.75, 0.6, 0.52, 0.47, 0.34, 0.26, 0.15, 0.1		0.34	0.26	0.15	0.1
GSU1406	-,	hypothetical protein GSU1406	-0.43, -0.43, -0.47, -0.49, -0.55, -0.59, -0.63, -0.76		-0.55	-0.59	-0.63	-0.76
GSU1408	-,	MRP-like NifH superfamily NTPase	-0.33, -0.42, -0.47, -0.62, -0.66, -0.76, -0.76, -0.8		-0.66	-0.76	-0.76	-0.8
GSU1409	-,	NifU-like domain-containing protein	0.04, 0, -0.17, -0.23, -0.28, -0.79, -0.91, -0.95		-0.28	-0.79	-0.91	-0.95
GSU1410	-,	hypothetical protein GSU1410	1.23, 0.05, -0.24, -0.49, -0.52, -0.53, -0.63, -0.74		-0.52	-0.53	-0.63	-0.74
GSU1411	-,	arsenite efflux pump ACR3 family transporter	0.07, -0.31, -0.43, -0.43, -0.44, -0.45, -0.49, -0.67		-0.44	-0.45	-0.49	-0.67
GSU1412	-,	hypothetical protein GSU1412	0.52, -0.39, -0.46, -0.7, -0.73, -0.76, -0.84, -0.85		-0.73	-0.76	-0.84	-0.85
GSU1414	+,	sensor histidine kinase response regulator, PAS, PAS and PAS domain-containing	0.38, 0.31, 0.19, 0.19, 0.13, 0.11, 0.1, 0.07		0.13	0.11	0.1	0.07
GSU1415	+,	response regulator	0.46, 0.08, 0.07, 0.06, 0.05, 0.02, -0.02, -0.04		0.05	0.02	-0.02	-0.04
GSU1416	+,	iron-sulfur cluster-binding flavodoxin	1.12, 0.41, 0.35, 0.33, 0.3, 0.28, 0.25, 0.18		0.3	0.28	0.25	0.18
GSU1417	-,	response regulator	0.07, 0.06, 0.02, 0, -0.07, -0.15, -0.2, -0.22		-0.07	-0.15	-0.2	-0.22
GSU1418	-,	hypothetical protein GSU1418	0.22, 0.1, 0.08, 0.05, 0.01, -0.06, -0.07, -0.12		0.01	-0.06	-0.07	-0.12
GSU1419	+,	helix-turn-helix XRE domain-containing protein	0.9, 0.32, -0.08, -0.34, -0.37, -0.45, -0.63, -0.68		-0.37	-0.45	-0.63	-0.68
GSU1420	+,	rRNA methyltransferase	0.12, 0.02, -0.05, -0.07, -0.08, -0.1, -0.1, -0.2		-0.08	-0.1	-0.1	-0.2
GSU1421	+,"sbcD-1"	DNA repair exonuclease SbcCD, D subunit	0.1, 0.08, 0.07, 0.05, -0.2, -0.24, -0.3, -0.35		-0.2	-0.24	-0.3	-0.35
GSU1422	+,"sbcC-1"	DNA repair exonuclease SbcCD, C subunit	1.16, 0.82, 0.13, -0.09, -0.25, -0.27, -0.3, -0.44		-0.25	-0.27	-0.3	-0.44
GSU1423	+,"hinT"	purine nucleoside phosphoramidase	-0.01, -0.14, -0.21, -0.26, -0.26, -0.35, -0.59, -0.68		-0.26	-0.35	-0.59	-0.68
GSU1424	+,	hypothetical protein GSU1424	0.06, 0.05, 0.02, 0.01, -0.03, -0.04, -0.08, -0.14		-0.03	-0.04	-0.08	-0.14
GSU1425	+,"lgt"	prolipoprotein diacylglyceryl transferase	0.53, -0.16, -0.32, -0.34, -0.36, -0.43, -0.44, -0.46		-0.36	-0.43	-0.44	-0.46
GSU1426	-,"rsbW"	anti-sigma factor, protein serine/threonine kinase	0.4, 0.33, 0.32, 0.27, 0.22, 0.2, 0.19, 0.17		0.22	0.2	0.19	0.17
GSU1427	-,"rsbV"	anti-anti-sigma factor	0.24, 0.18, 0.14, 0.14, 0.09, -0.01, -0.21, -0.27		0.09	-0.01	-0.21	-0.27
GSU1429	-,	LOW QUALITY PROTEIN: sodium/solute symporter serine/threonine phosphatase domain-containing protein	0.32, 0.26, 0.25, 0.25, 0.25, 0.22, 0.17, 0.13		0.25	0.22	0.17	0.13
GSU1430	-,	hypothetical protein GSU1430	0.26, 0.23, 0.2, 0.19, 0.1, 0.07		0.1	0.07
GSU1431	-,	kinase	0.26, 0.23, 0.21, 0.17, 0.16, 0.15, 0.14, 0.12		0.16	0.15	0.14	0.12
GSU1432	+,	hypothetical protein GSU1432	0.44, 0.12, -0.08, -0.08, -0.12, -0.17, -0.26, -0.28		-0.12	-0.17	-0.26	-0.28
GSU1433	+,	peptide ABC transporter substrate-binding lipoprotein	0.87, 0.12, 0.02, 0.01, -0.02, -0.03, -0.17, -0.27		-0.02	-0.03	-0.17	-0.27
GSU1434	+,	peptide ABC transporter membrane protein	0.68, 0.2, 0.13, 0.1, 0.04, -0.06, -0.11, -0.21		0.04	-0.06	-0.11	-0.21
GSU1435	+,	peptide ABC transporter membrane protein	0.09, 0.02, 0.01, -0.07, -0.09, -0.09, -0.14, -0.17		-0.09	-0.09	-0.14	-0.17
GSU1436	+,	hypothetical protein GSU1436	-0.16, -0.2, -0.22, -0.26, -0.27, -0.29, -0.31, -0.43		-0.27	-0.29	-0.31	-0.43
GSU1437	+,	peptidase lipoprotein, M48 family	0.16, 0.16, 0.15, 0.11, 0.1, 0, 0, -0.02		0.1	0	0	-0.02
GSU1438	+,	ATPase	0.48, 0.44, 0.34, 0.21, 0.16, 0.09, 0.08, -0.32		0.16	0.09	0.08	-0.32
GSU1440	+,	hypothetical protein GSU1440	0.03, 0.03, 0, -0.03, -0.09, -0.16, -0.16, -0.27		-0.09	-0.16	-0.16	-0.27
GSU1441	+,"frx-1"	ferredoxin	1.16, -0.08, -0.12, -0.14, -0.2, -0.24, -0.33, -0.52		-0.2	-0.24	-0.33	-0.52
GSU1442	+,	carbonic anhydrase	-0.79, -0.95, -0.96, -0.98, -1.01, -1.04, -1.07, -1.2		-1.01	-1.04	-1.07	-1.2
GSU1443	-,	sensor histidine kinase response regulator, HAMP domain-containing	0.14, 0.07, 0.01, 0.01, 0.01, -0.04, -0.09, -0.18		0.01	-0.04	-0.09	-0.18
GSU1444	-,	ABC transporter substrate-binding protein	0.26, 0.16, 0.05, 0.03, 0.01, -0.08, -0.16, -0.24		0.01	-0.08	-0.16	-0.24
GSU1445	+,	ligand-gated TonB-dependent outer membrane channel	0.29, 0.28, 0.17, 0.15, 0.12, 0.1, 0.08, -0.03		0.12	0.1	0.08	-0.03
GSU1446	+,	radical SAM domain-containing iron-sulfur cluster-binding oxidoreductase	0.68, 0.08, -0.06, -0.09, -0.14, -0.19, -0.19, -0.27		-0.14	-0.19	-0.19	-0.27
GSU1447	-,	hypothetical protein GSU1447	0.1, 0.06, 0.06, 0.01, -0.1, -0.11		-0.1	-0.11
GSU1448	-,	metal-dependent phosphoesterase, PHP family	-0.03, -0.07, -0.17, -0.19, -0.22, -0.23, -0.33, -0.37		-0.22	-0.23	-0.33	-0.37
GSU1449	+,	hypothetical protein GSU1449	1.2, 1.19, 0.05, 0.01, 0, -0.02, -0.04, -0.16		0	-0.02	-0.04	-0.16
GSU1450	+,	endonuclease III-like DNA glycosidase	0, -0.04, -0.06, -0.13, -0.13, -0.14, -0.16, -0.19		-0.13	-0.14	-0.16	-0.19
GSU1451	+,	glyoxalate/3-oxopropanoate/4-oxobutanoate reductase-like protein	0.15, 0.1, 0.09, 0.06, 0.03, 0.02, -0.05, -0.52		0.03	0.02	-0.05	-0.52
GSU1452	-,	TrmA family RNA methyltransferase	-0.1, -0.15, -0.19, -0.2, -0.21, -0.22, -0.3, -0.32		-0.21	-0.22	-0.3	-0.32
GSU1453	+,	hypothetical protein GSU1453	0.3, -0.12, -0.12, -0.23, -0.27, -0.3, -0.33, -0.52		-0.27	-0.3	-0.33	-0.52
GSU1454	+,	CESA-like subfamily glycosyltransferase	0.15, -0.08, -0.15, -0.24, -0.24, -0.34, -0.35, -0.37		-0.24	-0.34	-0.35	-0.37
GSU1455	+,	hypothetical protein GSU1455	-0.32, -0.4, -0.58, -0.68, -0.72, -0.82		-0.72	-0.82
GSU1456	+,	hypothetical protein GSU1456	1.09, 1.02, -0.16, -0.19, -0.26, -0.3, -0.62, -0.65		-0.26	-0.3	-0.62	-0.65
GSU1457	+,	polysaccharide deacetylase domain-containing protein	-0.13, -0.14, -0.29, -0.46, -0.46, -0.48, -0.54, -0.57		-0.46	-0.48	-0.54	-0.57
GSU1458	+,	hypothetical protein GSU1458	-0.16, -0.26, -0.51, -0.51, -0.74, -0.78, -0.81, -0.84		-0.74	-0.78	-0.81	-0.84
GSU1459	+,"ispG"	4-hydroxy-3-methylbut-2-en-1-yl diphosphate synthase	2.13, 0.34, -0.03, -0.03, -0.07, -0.19, -0.21, -0.23		-0.07	-0.19	-0.21	-0.23
GSU1460	+,"proS"	prolyl-tRNA ligase	-0.11, -0.15, -0.19, -0.22, -0.26, -0.3, -0.33, -0.33		-0.26	-0.3	-0.33	-0.33
GSU1461	+,"pyrF"	orotidine 5\\'-phosphate decarboxylase	1.19, -0.31, -0.33, -0.34, -0.35, -0.36, -0.37, -0.37		-0.35	-0.36	-0.37	-0.37
GSU1462	+,"rlmB"	23S rRNA (2\\'-O-methyl-G2251)-methyltransferase	0.17, -0.05, -0.39, -0.43
GSU1463	+,"aspS"	aspartyl-tRNA ligase	0.63, 0.07, 0.03, -0.14
GSU1464	+,	lysM domain-containing protein	-0.24, -0.27, -0.39, -0.98
GSU1465	+,"icd"	isocitrate dehydrogenase	-0.35, -0.43, -0.69, -0.73
GSU1466	+,"mdh"	malate dehydrogenase	-0.27, -0.32, -0.37, -0.38
GSU1467	+,"korD"	2-oxoglutarate:ferredoxin oxidoreductase, ferredoxin subunit	-0.55, -0.56, -0.76
GSU1468	+,"korA"	2-oxoglutarate ferredoxin oxidoreductase subunit alpha	-0.16, -0.31, -0.46, -0.61
GSU1469	+,"korB"	2-oxoglutarate ferredoxin oxidoreductase subunit beta	-0.42, -0.46, -0.56, -0.79
GSU1470	+,"korC"	2-oxoglutarate:ferredoxin oxidoreductase subunit gamma	-0.31, -0.46, -0.67, -0.8
GSU1471	+,	cyclic diguanylate phosphodiesterase	-0.17, -0.28, -0.79, -0.95
GSU1472	+,	PATAN domain-containing protein	-0.09, -0.31, -0.33, -0.55
GSU1473	+,	hypothetical protein GSU1473	0.45, -0.13, -0.14, -0.17
GSU1474	+,	membrane protein DedA	0.04, 0, -0.19, -0.28
GSU1475	+,"trmJ"	tRNA (2\\'O-methyl-C32/U32)-methyltransferase	-0.08, -0.11, -0.38, -0.38
GSU1476	+,	hypothetical protein GSU1476	-0.01, -0.13, -0.23, -0.34
GSU1477	+,	LemA family lipoprotein	-0.04, -0.06, -0.15, -0.27
GSU1478	+,	hypothetical protein GSU1478	1.05, 0.01, -0.01, -0.09
GSU1479	+,	hypothetical protein GSU1479	0.93, 0.51, 0.06, -0.06
GSU1480	-,	RND family multidrug resistance efflux pump inner membrane protein EmrB	0.33, 0.33, 0.25, 0.15
GSU1481	-,	RND family multidrug resistance efflux pump membrane fusion protein EmrA	1.07, 0.45, 0.35, 0.2
GSU1482	-,	RND family efflux pump outer membrane protein	0.49, 0.48, 0.43, 0.29
GSU1483	-,	MarR family winged helix-turn-helix transcriptional regulator	0.82, 0.39, 0.29, 0.23
GSU1484	-,	lytic transglycosylase domain-containing protein	0.11, -0.12, -0.17, -0.29
GSU1485	+,"rnr"	exoribonuclease R	1, 0.66, -0.07, -0.21
GSU1486	+,"tatC"	twin-arginine translocation pathway protein TatC	0.17, -0.06, -0.08, -0.15
GSU1487	+,"ribF"	riboflavin kinase and FAD synthetase	0.38, -0.07, -0.07, -0.16
GSU1488	+,	hypothetical protein GSU1488	-0.05, -0.08, -0.13, -0.23
GSU1489	+,	polyprenyl-phospho-glycoside--protein O-glycosyltransferase	0.03, -0.01, -0.05, -0.15
GSU1490	+,"aroE"	shikimate 5-dehydrogenase	0.3, -0.01, -0.03, -0.13
GSU1491	+,"pilB"	type IV pilus biogenesis ATPase PilB	1.21, 0.12, 0.11, 0.09
GSU1492	+,"pilT-4"	twitching motility pilus retraction protein	-0.04, -0.11, -0.15, -0.17
GSU1493	+,"pilC"	type IV pilus inner membrane protein PilC	0.26, 0.07, -0.06, -0.12
GSU1494	+,"pilS"	sensor histidine kinase PilS, PAS domain-containing	0.39, 0.27, -0.14, -0.17
GSU1495	+,"pilR"	sigma-54-dependent transcriptional response regulator PilR	-0.15, -0.18, -0.23, -0.4
GSU1496	+,"pilA-N"	hypothetical protein GSU1496	0.17, 0.14, 0.1, -0.05
GSU1497	+,"pilA-C"	hypothetical protein GSU1497	0.07, 0.05, 0, -0.02
GSU1498	+,"xapA"	hypothetical protein GSU1498	-0.34, -0.39, -0.67, -0.71
GSU1499	+,"xapB"	hypothetical protein GSU1499	-0.41, -0.51, -0.81, -0.95
GSU1500	+,	hypothetical protein GSU1500	-0.53, -0.6, -0.67, -0.75
GSU1501	+,"xapD"	ABC transporter ATP-binding protein	1.14, 0.81, -0.64, -0.97
GSU1502	+,"xapE"	phosphoribose diphosphate:decaprenyl-phosphate phosphoribosyltransferase	0.32, -0.19, -0.2, -0.28
GSU1503	+,"xapF"	glycosyltransferase	-0.29, -0.3, -0.37, -0.37
GSU1504	+,"xapG"	ABC transporter membrane protein, ABC-2 family	-0.09, -0.15, -0.21, -0.32
GSU1505	+,"xapH"	ABC transporter ATP-binding protein	0.73, -0.32, -0.41, -0.55
GSU1506	+,"xapI"	SAM-dependent methyltransferase, FkbM family	-0.04, -0.15, -0.35, -0.5
GSU1507	+,"xapJ"	ADP-heptose--lipopolysaccharide heptosyltransferase	-0.13, -0.18, -0.22, -0.24
GSU1508	+,	hypothetical protein GSU1508	-0.04, -0.17, -0.25, -0.4
GSU1509	+,	glycosyltransferase	0.19, 0.14, -0.13, -0.22
GSU1510	+,	glycosyltransferase	-0.23, -0.26, -0.29, -0.34
GSU1510.1	+,	glycosyltransferase	0.41, -0.06, -0.33, -0.4
GSU1511	+,	glycosyltransferase	-0.26, -0.28, -0.43, -0.59
GSU1512	+,	hypothetical protein GSU1512	0.09, 0.02, -0.12, -0.21
GSU1513	+,	SAM-dependent methyltransferase, type 11	0.14, -0.04, -0.17, -0.32
GSU1514	+,	ADP-heptose--lipopolysaccharide heptosyltransferase	0.06, 0.02, -0.01, -0.27
GSU1515	+,"thrS"	threonyl-tRNA ligase	-0.27, -0.36, -0.46, -0.61
GSU1516	+,"infC"	translation initiation factor IF-3	-0.53, -0.54, -0.69, -0.77
GSU1517	+,"rpmI"	50S ribosomal protein L35	-0.72, -0.72, -0.81
GSU1518	+,"rplT"	50S ribosomal protein L20	-0.48, -0.7, -0.78, -0.84
GSU1519	+,"pheS"	phenylalanyl-tRNA ligase subunit alpha	-0.94, -1.07, -1.26, -1.39
GSU1520	+,"pheT"	phenylalanyl-tRNA ligase subunit beta	-0.9, -0.98, -1.04, -1.35
GSU1521	+,"ihfA-1"	integration host factor subunit alpha	0.18, 0.1, 0.04, 0.02
GSU1522	+,	MerR family transcriptional regulator	0.21, 0.19, 0.14, 0.09
GSU1523	+,"surE"	5\\'(3\\')-nucleotidase/polyphosphatase	0.01, -0.14, -0.27, -0.36
GSU1524	+,"pcm"	protein-L-isoaspartate O-methyltransferase	0.83, -0.23, -0.35, -0.49
GSU1525	+,"rpoS"	RNA polymerase sigma-38 factor, stationary phase	-0.28, -0.35, -0.37, -0.47
GSU1526	+,"apt"	adenine phosphoribosyltransferase	-0.35, -0.45, -0.52, -0.61
GSU1527	+,	hypothetical protein GSU1527	-0.14, -0.25, -0.27, -0.28
GSU1528	+,	ABC transporter substrate-binding protein	0.52, 0.36, 0.25, 0.23
GSU1529	+,	sensor histidine kinase response regulator, PAS domain-containing	0.29, 0.17, 0.14, 0.13
GSU1530	-,"hisGL"	ATP phosphoribosyltransferase	-0.02, -0.03, -0.07, -0.09
GSU1531	-,"hisI"	phosphoribosyl-AMP cyclohydrolase	0.2, 0.15, 0.08, -0.08
GSU1532	+,	hypothetical protein GSU1532	0.34, 0.08, 0.07, -0.03
GSU1533	+,"recC"	exodeoxyribonuclease V subunit gamma	0.7, 0.2, 0.12, 0.08
GSU1534	+,"recB"	exodeoxyribonuclease V subunit beta	0.14, 0.08, 0.03, 0.01
GSU1535	+,"recD"	exodeoxyribonuclease V subunit alpha	0.44, 0.11, 0.05, 0.04
GSU1536	-,	hypothetical protein GSU1536	-0.11, -0.29, -0.36, -0.41
GSU1537	-,"exeA"	peptidoglycan-binding ATPase	0.02, -0.23, -0.26, -0.32
GSU1538	+,	cytochrome c	1.91, -0.77, -0.92, -1.04
GSU1539	+,"xth"	exonuclease III	-0.07, -0.15, -0.16, -0.27
GSU1540	+,	lipoprotein	-0.25, -0.43, -0.76, -0.83
GSU1541	+,	transposase, Y1_Tnp domain-containing	-0.53, -0.61, -0.61, -0.72
GSU1542	-,	antitoxin, XRE family	0.13, 0.12, 0.08, -0.07
GSU1544	+,	hypothetical protein GSU1544	-0.05, -0.23, -0.34, -0.41
GSU1545	+,	homoserine/homoserine lactone/threonine efflux protein	0, -0.13, -0.29, -0.35
GSU1546	+,	hypothetical protein GSU1546	-0.07, -0.12, -0.23, -0.3
GSU1547	+,	hypothetical protein GSU1547	-0.06, -0.22, -0.29, -0.37
GSU1548	+,	hypothetical protein GSU1548	0.09, -0.19, -0.24, -0.48
GSU1549	+,	transglutaminase-like superfamily protein	0.56, -0.09, -0.26, -0.27
GSU1550	-,	4-oxalocrotonate tautomerase superfamily protein	1.44, 0.56
GSU1551	+,	HAMP and SpoIIE domain-containing protein	0.37, 0.01, -0.05, -0.08
GSU1552	+,	hypothetical protein GSU1552	0, -0.06, -0.09, -0.21
GSU1553	+,	hypothetical protein GSU1553	-0.01, -0.21, -0.28, -0.33
GSU1554	+,	diguanylate cyclase	-0.09, -0.2, -0.26, -0.32
GSU1555	-,	sensor histidine kinase response regulator, 5TM, PAS, PAS, GAF and PAS domain-containing	0.11, -0.03, -0.2, -0.55
GSU1556	-,	lipoprotein	0.41, 0.41, 0.24, 0.17
GSU1557	+,	mechanosensitive ion channel family protein	0.61, 0.52, 0.5, 0.3
GSU1558	+,	hypothetical protein GSU1558	0.6, -0.04
GSU1560	+,	radical SAM domain-containing iron-sulfur cluster-binding oxidoreductase	0.62, 0.18, 0.11, 0.11
GSU1561	+,	membrane transglycosylase and transpeptidase PBP1A	-0.02, -0.1, -0.15, -0.18
GSU1562	+,	hypothetical protein GSU1562	0.22, 0.18, 0.08, 0.06
GSU1564	+,	Glu/Leu/Phe/Val dehydrogenase	0.72, 0.14, 0.09, 0.01
GSU1565	+,	hypothetical protein GSU1565	-0.04, -0.06
GSU1566	+,	2\\'-deoxyribonucleoside glycosidase	0.13, -0.07, -0.15, -0.2
GSU1567	+,"htpX-2"	membrane-bound zinc-dependent protease HtpX	0.23, 0.14, 0.01, 0.01
GSU1568	+,	hypothetical protein GSU1568	0.94, 0.7, 0.68, 0.58
GSU1569	+,	transcriptional repressor	1.05, 1.02, 0.8
GSU1570	+,	TerC family membrane protein	0.71, 0.51, 0.47, 0.39
GSU1571	+,	hypothetical protein GSU1571	1.06, 0.56, 0.44, 0.24
GSU1572	+,	RibD_C domain-containing protein	0.65, 0.51, 0.34, 0.1
GSU1573	+,	protease, Abi superfamily	0.28, 0.18, 0.08, 0.04
GSU1574	+,	hypothetical protein GSU1574	0.29, 0.28, 0.18, 0.03
GSU1575	+,	SAM-dependent methyltransferase	0.34, 0.29, 0.29, 0.2
GSU1576	+,	short-chain dehydrogenase	0.66, 0.27, 0.15, 0.03
GSU1577	+,"cobA"	cob(I)yrinate a,c-diamide adenosyltransferase	-0.06, -0.18, -0.31, -0.54
GSU1578	+,	(R)-methylmalonyl-CoA mutase, adenosylcobamide-binding subunit	0.13, -0.29, -0.3, -0.37
GSU1579	+,	protein kinase, ArgK family	0.15, -0.25, -0.41, -0.45
GSU1580	+,	peptidoglycan L,D-transpeptidase	0.18, 0.01, -0.1, -0.3
GSU1581	+,"ccaA"	adenosine-specific tRNA nucleotidyltransferase	0.07, -0.05, -0.07, -0.24
GSU1582	-,"bioA"	lysine--8-amino-7-oxononanoate aminotransferase	-0.22, -0.46, -0.61, -0.65
GSU1583	-,"bioD"	dethiobiotin synthetase	-0.07, -0.71, -0.76, -0.79
GSU1584	-,"bioB"	biotin synthase	-0.24, -0.32, -0.54, -0.56
GSU1585	+,	hypothetical protein GSU1585	-0.33, -0.71, -0.76, -0.8
GSU1586	+,"nusA"	transcription elongation factor NusA	-0.66, -0.83, -0.94, -1.03
GSU1587	+,"ylxRQ"	RNA-binding protein YlxRQ	1.18, 0.51, -0.84, -1.07
GSU1588	+,"infB"	translation initiation factor IF-2	-0.7, -0.93, -0.99, -1.1
GSU1589	+,"rbfA"	ribosome-binding factor A	-1.02, -1.14, -1.14, -2.31
GSU1590	+,	phosphoesterase	-0.51, -0.67, -0.73, -0.94
GSU1591	+,"truB"	tRNA pseudouridine 55 synthase	-0.81, -0.84, -0.89, -1.12
GSU1592	+,"rpsO"	30S ribosomal protein S15	2.1, 0.17, -0.01, -0.08
GSU1593	+,"pnp"	polynucleotide phosphorylase/polyadenylase	-0.49, -0.6, -0.65, -0.84
GSU1594	+,	zinc-dependent peptidase	-0.25, -0.28, -0.37, -0.43
GSU1595	+,"dut"	deoxyuridine 5\\'-triphosphate nucleotidohydrolase	0.02, -0.09, -0.29, -0.43
GSU1596	+,"yrdC"	tRNA (N6-threonylcarbamyl-A37) modification ATPase	0.42, -0.18, -0.47, -0.53
GSU1597	+,	hypothetical protein GSU1597	0.78, -0.09, -0.14, -0.18
GSU1598	+,	hypothetical protein GSU1598	-0.2, -0.37, -0.38, -0.57
GSU1599	+,"rpmF"	50S ribosomal protein L32	-0.14, -0.37, -0.43
GSU1600	+,"plsX"	phosphate acyltransferase	-0.1, -0.52, -0.81, -0.83
GSU1601	+,"fabH-2"	3-oxoacyl-ACP synthase	1.19, 0.21, -0.56, -0.58
GSU1602	+,"fabD-2"	malonyl-CoA--acyl carrier protein transacylase	-0.25, -0.25, -0.37, -0.39
GSU1603	+,"fabG-2"	3-oxoacyl-ACP reductase	-0.1, -0.43, -0.61, -0.7
GSU1604	+,"acpP-2"	acyl carrier protein	-0.09, -0.13, -0.17
GSU1605	+,"fabF-2"	3-oxoacyl-(acyl carrier protein) synthase II	0.11, 0.07, 0.03, 0
GSU1606	+,"rpiB"	ribose-5-phosphate isomerase B	2.17, 0.07, 0.01, -0.05
GSU1607	+,"glyA"	serine hydroxymethyltransferase	0.28, -0.34, -0.45, -0.66
GSU1608	+,	hypothetical protein GSU1608	0.23, 0.17, 0.05, -0.04
GSU1609	+,	RND family efflux pump outer membrane protein	0.67, 0.41, 0.37, 0.33
GSU1610	+,	RND family efflux pump membrane fusion lipoprotein	0.49, 0.38, 0.28, 0.27
GSU1611	+,	RND family efflux pump inner membrane protein	0.07, 0.04, 0.03, -0.09
GSU1612	+,"gpmA"	phosphoglyceromutase	0.31, 0.12, 0.11, 0.09
GSU1613	-,	endonuclease III family protein	0.69, 0.65, 0.52, 0.31
GSU1614	-,	Rossmann fold nucleotide-binding protein	0.87, 0.68, 0.59, 0.53
GSU1615	-,	redox-active membrane protein	0.14, 0.14, 0.1, 0.02
GSU1616	-,	DNA polymerase IV	0.19, 0.08, -0.01, -0.14
GSU1617	-,"lexA-2"	LexA family transcriptional repressor	0.04, 0, -0.01, -0.06
GSU1618	-,"cheX-4"	protein phosphoaspartate phosphatase CheX	0, 0, -0.24, -0.27
GSU1619	-,"cheY-4"	response receiver CheY	0, -0.04, -0.07, -0.09
GSU1620	-,	hypothetical protein GSU1620	0.41, 0.36, 0.35, 0.26
GSU1621	-,	hypothetical protein GSU1621	0.54, 0.5, 0.32, 0.13
GSU1622	+,	D-lactate/L-lactate/glycolate transporter	0.24, 0.23, 0.16, 0.14
GSU1623	+,"glcD-2"	D-lactate/glycolate dehydrogenase, FAD-binding protein	0.3, 0.17, -0.02, -0.07
GSU1624	+,"glcF-2"	D-lactate/glycolate dehydrogenase, iron-sulfur cluster-binding protein	0.31, 0.3, 0.19, 0.08
GSU1626	+,	GntR family transcriptional regulator	0.01, -0.2, -0.27, -0.44
GSU1627	-,"secG"	preprotein translocase subunit SecG	0.06, 0.02, -0.13, -0.37
GSU1629	-,"gapA"	glyceraldehyde-3-phosphate dehydrogenase, type I	1.88, -0.02, -0.06, -0.15
GSU1630	+,	sensor histidine kinase, HAMP and PAS domain-containing	0.19, 0.17, 0.06, -0.05
GSU1631	+,	metal-dependent hydrolase	2.07, 0.15, 0, -0.06
GSU1632	+,"purB"	adenylosuccinate lyase	-0.09, -0.16, -0.16, -0.18
GSU1633	+,"mscS-1"	small-conductance mechanosensitive ion channel	-0.08, -0.14, -0.41, -0.44
GSU1634	+,"purSL"	phosphoribosylformylglycinamidine synthase, PurS and PurL domains	-0.24, -0.3, -0.45, -0.51
GSU1635	+,"purQ"	phosphoribosylformylglycinamidine synthase	-0.03, -0.34, -0.41, -0.43
GSU1636	+,"purF"	glutamine--phosphoribosylpyrophosphate amidotransferase	-0.21, -0.32, -0.32, -0.42
GSU1637	+,"pyrE"	orotate phosphoribosyltransferase	-0.35, -0.45, -0.48, -0.56
GSU1638	+,	hypothetical protein GSU1638	-0.12, -0.13, -0.14, -0.15
GSU1639	+,	Rrf2 family winged helix-turn-helix transcriptional regulator	2.4, 0.12, 0, -0.19
GSU1640	+,"cydA"	cytochrome bd menaquinol oxidase, subunit I	0.34, 0.31, 0.24, 0.21
GSU1641	+,"cydB"	cytochrome bd menaquinol oxidase, subunit II	1.34, 1.32, 1.05, 1.03
GSU1642	-,	ferritin-like domain-containing protein	-0.39, -0.46, -0.47, -0.56
GSU1643	+,	response receiver-modulated diguanylate cyclase	0.57, 0.4, 0.4, 0.38
GSU1644	+,	ABC transporter ATP-binding protein	0.16, 0.05, 0.02, -0.23
GSU1646	-,	lipoprotein	0.34, 0.32, 0.3, 0.28
GSU1647	-,	hypothetical protein GSU1647	1.98, 1.87, 1.75
GSU1648	-,	cytochrome c	0.8, 0.19, 0.15, 0.1
GSU1649	-,	cytochrome b/b6 complex, cytochrome b subunit	0.25, 0.23, 0.18, 0.12
GSU1650	-,	cytochrome b/b6 complex, iron-sulfur cluster-binding subunit	0.51, 0.32, 0.05, -0.02
GSU1651	+,"fbp"	fructose-1,6-bisphosphatase	-0.06, -0.08, -0.16, -0.22
GSU1652	+,	hypothetical protein GSU1652	0.43, 0.37, 0.3, 0.26
GSU1653	+,	sigma-54-dependent transcriptional response regulator	0.23, 0.15, 0.12, 0.07
GSU1654	-,	response receiver-modulated cyclic diguanylate phosphodiesterase	0.43, 0.42, 0.34, 0.01
GSU1655	-,	response receiver sensor histidine kinase response regulator, PAS and GAF domain-containing	0.41, 0.31, 0.28, 0.24
GSU1656	-,	response receiver sensor diguanylate cyclase, PAS domain-containing	0.2, 0.08, 0.05, -0.1
GSU1657	+,	ComEC-like competence protein	0.07, -0.06, -0.08, -0.13
GSU1658	+,	response receiver-modulated diguanylate cyclase	-0.05, -0.11, -0.15, -0.16
GSU1659	+,"hisS"	histidyl-tRNA ligase	0.01, -0.11, -0.11, -0.43
GSU1660	+,"acnB"	bifunctional aconitate hydratase 2/2-methylisocitrate dehydratase	-0.36, -0.53, -0.66, -0.8
GSU1661	-,	hypothetical protein GSU1661	0.8, 0.59, 0.53, 0.22
GSU1662	-,	hypothetical protein GSU1662	0.32, 0.3, 0.24, 0.14
GSU1663	+,	nucleoside phosphorylase	0.19, 0.04, -0.01, -0.02
GSU1664	+,	hypothetical protein GSU1664	0.43, 0.29, 0.06, -0.02
GSU1665	-,	rhomboid-like membrane protein	0.28, 0.14, 0.13, -0.03
GSU1666	+,	iron-sulfur cluster-binding oxidoreductase	0.2, 0.12, 0.1, -0.15
GSU1667	+,	hypothetical protein GSU1667	0.46, 0.23, 0.07, -0.01
GSU1668	-,	hypothetical protein GSU1668	0.21, 0.1, -0.02, -0.11
GSU1669	+,	hypothetical protein GSU1669	0.16, 0.14, 0.08
GSU1670	+,	lipoprotein	0.32, 0.27, 0.19, 0.19
GSU1671	-,	response receiver-modulated diguanylate cyclase	0.11, 0.1, -0.04, -0.16
GSU1672	+,"hprA"	hydroxypyruvate reductase	0.81, 0.08, 0.07, -0.05
GSU1673	-,	hypothetical protein GSU1673	0.41, 0.36
GSU1674	+,	hypothetical protein GSU1674	0.41, 0.19, 0.04, -0.02
GSU1676	+,	hypothetical protein GSU1676	0.68, 0.55, 0.53, 0.29
GSU1677	+,	acyl-(acyl carrier protein) ligase, acyl carrier	0.38, 0.36, 0.18, 0.15
GSU1678	+,	cation-translocating P-type ATPase	0.41, 0.29, 0.25, 0.19
GSU1679	-,	hypothetical protein GSU1679	0.12, 0.04, 0.03, -0.21
GSU1680	-,	hypothetical protein GSU1680	0.35, 0.18, 0.06, 0.05
GSU1681	-,	BioD and DRTGG domain-containing protein	1.34, 1.11, 0.29, 0.18
GSU1682	+,	lipoprotein	0.1, -0.03, -0.06, -0.24
GSU1683	+,	hypothetical protein GSU1683	0, -0.03, -0.08, -0.32
GSU1684	-,	hypothetical protein GSU1684	0.47, 0.42, 0.13, 0.08
GSU1685	-,	metal-dependent phosphohydrolase, HDc domain-containing	0.14, 0.13, 0.12, -0.01
GSU1686	+,	deoxycytidylate deaminase	0.76, 0.23, 0.12, 0.11
GSU1687	+,"nrdR"	transcriptional regulator NrdR	0.53, 0.17, 0.09, 0.04
GSU1688	+,"ribD"	2,5-diamino-6-(5\\'-phosphoribosylamino)-4-(3H)-pyrimidinone deaminase and 5-amino-6-(5\\'-phosphoribosylamino)uracil reductase	1.7, -0.08, -0.2, -0.22
GSU1689	+,"ribE"	riboflavin synthase subunit alpha	0.45, -0.04, -0.14, -0.16
GSU1690	+,"ribA"	3,4-dihydroxy-2-butanone-4-phosphate synthase and GTP cyclohydrolase II	-0.05, -0.16, -0.16, -0.38
GSU1691	+,"ribH"	6,7-dimethyl-8-ribityllumazine synthase	0.09, -0.06, -0.25, -0.27
GSU1692	+,"nusB"	transcription antitermination factor NusB	-0.1, -0.24, -0.28, -0.33
GSU1693	+,"hom"	homoserine dehydrogenase	-0.26, -0.29, -0.32, -0.38
GSU1694	-,	HAD superfamily hydrolase	0.14, 0.02, -0.01, -0.09
GSU1695	-,"thrC"	threonine synthase	0.72, -0.05, -0.2, -0.33
GSU1696	+,	MoxR family ATPase	0.58, 0.35, 0.08, -0.15
GSU1697	+,	transglutaminase/protease-like membrane protein	0.1, 0.03, 0.03, -0.04
GSU1698	+,	hypothetical protein GSU1698	-0.26, -0.28, -0.37, -0.42
GSU1699	-,	hypothetical protein GSU1699	1.85, 0.71, 0.67, 0.53
GSU1700	-,"maeB"	bifunctional malic enzyme oxidoreductase/phosphotransacetylase	1.32, 0.31, 0.29, 0.29
GSU1701	+,	bis-adenosyl-polyphosphate hydrolase, FHIT domain-containing	0.98, 0.09, -0.01, -0.06
GSU1702	+,	ROK domain transcriptional regulator/sugar kinase	0.04, -0.02, -0.04, -0.06
GSU1703	+,"pfk-1"	6-phosphofructokinase	0.16, 0.05, -0.11, -0.11
GSU1704	+,"mcp40H-1"	GAF sensor methyl-accepting chemotaxis sensory transducer, class 40H	0.15, 0.15, -0.06, -0.07
GSU1705	+,"panB"	3-methyl-2-oxobutanoate hydroxymethyltransferase	1.32, 0.47, 0.29, -0.44
GSU1706	+,"panC"	pantoate--beta-alanine ligase	0.64, 0.59, 0.54, 0.45
GSU1707	+,	pyridoxal-5\\'-phosphate-dependent decarboxylase	1.48, 0.57, 0.49, 0.3
GSU1708	+,	metal-dependent hydrolase, subgroup D	0.63, 0.36, 0.35, 0.27
GSU1709	+,"smpB"	SsrA-binding protein	2.05, 0.98, 0.38, 0.21
GSU1710	+,	integrase family protein	0.21, 0.01, -0.02, -0.07
GSU1711	-,	integrative genetic element Gsu5, resolvase	1.15, 0.94, 0.83, 0.65
GSU1712	+,	hypothetical protein GSU1712	0.62, -0.01, -0.15
GSU1713	-,	AntA/AntB antirepressor domain-containing protein	0.41, 0.39, 0.37, -0.11
GSU1715	-,	hypothetical protein GSU1715	-0.16, -0.23, -0.25
GSU1716	+,"apr"	adenosine-5\\'-phosphosulfate reductase, glutathione-dependent	-0.01, -0.05, -0.1, -0.13
GSU1717	+,"cysD"	sulfate adenylyltransferase subunit 2	0.19, 0.01, -0.08, -0.09
GSU1718	+,"cysN"	sulfate adenylyltransferase, subunit 1	0.01, -0.23, -0.25, -0.28
GSU1719	-,	hypothetical protein GSU1719	0.08, 0, 0, -0.09
GSU1720	+,"queD"	6-carboxy-5,6,7,8-tetrahydropterin synthase	0.02, -0.15, -0.18, -0.18
GSU1721	+,"queE"	7-cyano-7-deazaguanine synthase	0.3, 0.21, 0.08, 0.03
GSU1722	+,	creatinine amidohydrolase superfamily protein	1.68, 0.31, 0.25, 0.12
GSU1723	-,	mechanosensitive ion channel family protein	0.16, 0.01, -0.06, -0.07
GSU1724	+,"sbcD-2"	DNA repair exonuclease SbcCD, D subunit	0, -0.09, -0.09, -0.11
GSU1725	+,"sbcC-2"	DNA repair exonuclease SbcCD, C subunit	0.14, 0.1, -0.03, -0.04
GSU1726	-,	hypothetical protein GSU1726	0.28, 0.27, 0.21, 0.21
GSU1727	+,	TraR/DksA family zinc finger transcriptional regulator	0.62, 0.38, 0.27, 0.23
GSU1728	+,	radical SAM domain-containing iron-sulfur cluster-binding oxidoreductase	1.19, 0.8, 0.68, 0.53
GSU1729	-,"paaK-1"	phenylacetate--coenzyme A ligase	-0.89, -0.97, -1.05, -1.26
GSU1730	-,"livF"	branched-chain amino acid ABC transporter ATP-binding protein	-0.84, -0.91, -1.03, -1.39
GSU1731	-,"livG"	branched-chain amino acid ABC transporter ATP-binding protein	-0.6, -0.71, -1.01, -1.13
GSU1732	-,"livM"	branched-chain amino acid ABC transporter membrane protein	-0.66, -0.76, -0.82, -0.89
GSU1733	-,"livH"	branched-chain amino acid ABC transporter membrane protein	0.05, -0.86, -0.89, -0.99
GSU1734	-,"livK-1"	branched-chain amino acid ABC transporter substrate-binding protein	1.5, -0.77, -0.9, -0.9
GSU1735	-,"livK-2"	branched-chain amino acid ABC transporter substrate-binding protein	-0.96, -0.97, -0.97, -1.08
GSU1736	-,	ACT domain-containing protein	-1.06, -1.09, -1.15, -1.18
GSU1737	-,"paaK-2"	phenylacetate--coenzyme A ligase	-0.95, -0.95, -1.13, -1.2
GSU1738	-,"iorB-1"	indolepyruvate oxidoreductase subunit beta	-1.1, -1.15, -1.31, -1.43
GSU1739	-,"iorA-1"	indolepyruvate:ferredoxin oxidoreductase subunit alpha	-0.41, -0.98, -0.99, -1.17
GSU1740	+,	cytochrome c, 1 heme-binding site	0.42, 0.16, 0.06, 0.05
GSU1741	-,"gppA-1"	pppGpp 5\\'-phosphohydrolase and exopolyphosphatase	1.17, -0.08, -0.1, -0.11
GSU1742	-,	sodium/phosphate symporter	0.22, 0.05, 0.02, -0.03
GSU1743	-,	lipoprotein	0.34, 0.3, 0.05, -0.15
GSU1744	-,	hypothetical protein GSU1744	0.11, -0.05, -0.09, -0.1
GSU1745	-,	peptidoglycan-binding protein, OmpA family	1.57, 0.06, -0.07, -0.22
GSU1746	-,"ihfB-1"	integration host factor subunit beta	1.01, -0.02, -0.13, -0.16
GSU1748	-,	TrmA family RNA methyltransferase	0.04, -0.04, -0.05, -0.05
GSU1749	-,	hypothetical protein GSU1749	0.46, 0.4, -0.02, -0.06
GSU1750	+,"infA"	translation initiation factor IF-1	0.65, 0.48, 0.39
GSU1752	+,"efp-2"	elongation factor P	0.25, -0.57, -0.58, -0.62
GSU1753	+,"genX"	translation elongation factor P-lysine lysyltransferase	-0.26, -0.32, -0.32, -0.47
GSU1754	-,"yjeK"	translation elongation factor P-lysyl-lysine 2,3-aminomutase	-0.07, -0.25, -0.28, -0.45
GSU1755	-,"pyrD"	dihydroorotate dehydrogenase 1B	-0.12, -0.28, -0.3, -0.32
GSU1756	-,"pyrK"	dihydroorotate dehydrogenase, electron transfer subunit	0.04, -0.28, -0.29, -0.35
GSU1757	-,"rimI"	ribosomal protein S18 alanine N-acetyltransferase	-0.21, -0.27, -0.54, -0.63
GSU1758	+,"purM"	phosphoribosylaminoimidazole synthetase	-0.27, -0.32, -0.5, -1.12
GSU1759	+,"purN"	phosphoribosylglycinamide formyltransferase, folate-dependent	-0.06, -0.2, -0.26, -0.41
GSU1760	+,"ppcE"	cytochrome c	-0.08, -0.14, -0.29, -0.42
GSU1761	+,"pgcA"	lipoprotein cytochrome c	1.11, 0.81, 0.78, 0.6
GSU1762	-,	lipoprotein	0.08, -0.04, -0.07, -0.1
GSU1763	-,	DnaJ-like protein	0.92, 0.25, 0.04, -0.04
GSU1764	-,"dxs-2"	1-deoxy-D-xylulose-5-phosphate synthase	0.05, -0.02, -0.09, -0.17
GSU1765	-,	trans-isoprenyl diphosphate synthase	0.3, 0.26, 0.15, 0.05
GSU1766	-,"xseB"	exodeoxyribonuclease VII small subunit	0.26, 0.19, 0.05
GSU1767	-,"xseA"	exodeoxyribonuclease VII large subunit	0.38, 0.23, 0.22, 0.12
GSU1768	+,	ParA family protein	1.14, 0.13, 0.11, -0.14
GSU1769	-,"yibQ"	hypothetical protein GSU1769	0.32, 0.22, 0.18, 0.11
GSU1770	-,	hypothetical protein GSU1770	1.08, 0.63, 0.22, 0.15
GSU1771	-,	DNA/RNA-binding protein	-0.06, -0.13, -0.34, -0.42
GSU1772	-,"ctpA-2"	periplasmic carboxy-terminal processing protease lipoprotein	0.24, 0.19, 0, -0.02
GSU1773	-,	zinc metalloendopeptidase M23 domain-containing protein	1, -0.28, -0.32, -0.33
GSU1774	-,"ftsX"	cell division ABC transporter membrane protein FtsX	-0.14, -0.24, -0.34, -0.41
GSU1775	-,"ftsE"	cell division ATP-binding protein FtsE	0.96, -0.23, -0.25, -0.42
GSU1776	-,"oxpG"	type II secretion system pseudopilin OxpG	-0.23, -0.26, -0.29, -0.42
GSU1777	-,"pulG"	type II secretion system pseudopilin PulG	1.44, -0.01, -0.11, -0.13
GSU1778	-,"pulQ"	type II secretion system secretin lipoprotein PulQ	-0.1, -0.13, -0.15, -0.24
GSU1779	-,"pulP"	type II secretion system protein PulP	0.01, 0.01, -0.05, -0.15
GSU1780	-,"pulO"	type II secretion system protein PulO	0.16, 0.11, -0.01, -0.11
GSU1781	-,"pulN"	type II secretion system protein PulN	1.58, 0.05, -0.1, -0.18
GSU1782	-,"pulM"	type II secretion system ATPase PulM	0.05, -0.01, -0.05, -0.06
GSU1783	-,"pulE"	type II secretion system ATPase PulE	0.07, 0, -0.02, -0.06
GSU1784	-,"pulF"	type II secretion system inner membrane protein PulF	0.16, 0, -0.01, -0.11
GSU1785	-,	cytochrome c	0.24, 0.02, -0.06, -0.06
GSU1786	-,	cytochrome c	0.49, -0.02, -0.04, -0.1
GSU1787	-,	cytochrome c	0.1, 0.07, 0.03, -0.23
GSU1788	-,	NHL repeat domain-containing protein	-0.05, -0.15, -0.15, -0.18
GSU1789	-,	GDP-mannose--undecaprenyl-phosphate mannosyltransferase	-0.01, -0.22, -0.24, -0.25
GSU1790	-,"lon-2"	ATP-dependent Lon protease (La)	0.79, 0.27, 0.26, 0.05
GSU1791	-,"clpX"	ATP-dependent protease ATP-binding subunit ClpX	-0.21, -0.39, -0.46, -0.47
GSU1792	-,"clpP"	ATP-dependent Clp protease proteolytic subunit	0.07, -1.36, -1.4, -1.54
GSU1793	-,"tig"	trigger factor	0.08, -0.71, -0.96, -1.31
GSU1794	-,"rdgB"	nucleoside-triphosphatase	-0.27, -0.29, -0.49, -0.5
GSU1795	-,"rph"	ribonuclease PH	0.02, 0, -0.04, -0.19
GSU1796	-,	DHH domain-containing phosphoesterase	0.09, -0.19, -0.23, -0.34
GSU1797	-,	ComEA-like DNA-binding/uptake protein	0.35, -0.2, -0.58, -0.59
GSU1798	-,"cimA"	alpha-isopropylmalate/homocitrate synthase family transferase	-0.49, -0.72, -0.72, -0.81
GSU1799	-,	aspartate kinase	-0.29, -0.48, -0.54, -0.56
GSU1800	-,"yjeE"	nucleoid maintenance ATPase YjeE	-0.32, -0.44, -0.46, -0.47
GSU1801	-,	hypothetical protein GSU1801	-0.34, -0.38, -0.39, -1.42
GSU1802	-,"yjeF"	ATP-binding protein YjeF	0.97, 0.05, -0.18, -0.22
GSU1803	-,"acpS"	4\\'-phosphopantetheinyl transferase	-0.08, -0.17, -0.24, -0.43
GSU1804	-,"pdxJ"	pyridoxine 5\\'-phosphate synthase	-0.22, -0.34, -0.38, -0.51
GSU1805	-,"glmM"	phosphoglucosamine mutase	1.61, -0.24, -0.31, -0.36
GSU1806	-,	YbbR domain-containing protein	0.1, 0.01, -0.1, -0.17
GSU1807	-,	diadenylate cyclase	0.11, 0.08, -0.12, -0.2
GSU1808	-,"folP"	dihydropteroate synthase	1.04, 0.05, -0.08, -0.22
GSU1809	-,"ftsH-2"	cell division ATP-dependent zinc protease FtsH	0.19, 0.17, 0.13, -0.13
GSU1810	-,	tRNA(Ile) lysidine-34 synthase	0.18, 0.17, 0.07, 0.06
GSU1811	-,	SPOR domain-containing protein	-0.27, -0.34, -0.36, -0.45
GSU1812	-,"argS"	arginyl-tRNA ligase	-0.32, -0.33, -0.39, -0.48
GSU1813	-,	hypothetical protein GSU1813	0.05, -0.25, -0.36
GSU1814	-,"divIC"	septum formation initiator family protein	-0.09, -0.14, -0.32, -0.33
GSU1815	-,"uxs"	UDP-glucuronate decarboxylase	0.18, 0.11, 0.05, 0.01
GSU1816	-,"ugd"	UDP-glucose 6-dehydrogenase	0.36, 0.22, 0.13, -0.01
GSU1817	+,	outer membrane lipoprotein, Slp family	0.23, 0.22, 0.21, -0.16
GSU1818	-,	cofactor-independent phosphoglycerate mutase	-0.15, -0.23, -0.27, -0.43
GSU1819	-,"xerD"	integrase/recombinase XerD	0, -0.08, -0.1, -0.28
GSU1820	-,"glnD"	nitrogen regulatory protein P-II uridylyltransferase, GlnD	0.04, 0.01, -0.03, -0.33
GSU1821	-,	N-acetylmuramyl-L-alanine amidase	-0.15, -0.15, -0.17, -0.29
GSU1822	-,"mutS-1"	DNA mismatch repair protein MutS	0.47, -0.14, -0.21, -0.22
GSU1824	+,	hypothetical protein GSU1824	0.47, 0.41
GSU1825	-,"pgsA"	CDP-diacylglycerol--glycerol-3-phosphate 3-phosphatidyltransferase	0.16, 0.16, 0.1, 0.09
GSU1826	-,	lytic transglycosylase domain-containing protein	1.75, 0.29, 0.26, 0.02
GSU1827	+,"nadB"	L-aspartate oxidase	0.62, 0.51, 0.49, 0.48
GSU1828	+,	chorismate mutase	0.51, 0.4, 0.37, 0.16
GSU1829	+,	hypothetical protein GSU1829	1.65, 0.52, 0.32
GSU1830	-,	MEMO-like protein	0.17, 0.17, 0.06, -0.03
GSU1831	-,"scpB"	chromosome segregation and condensation protein ScpB	1.08, -0.21, -0.35, -0.5
GSU1832	-,"scpA"	chromosome segregation and condensation protein ScpA	-0.23, -0.32, -0.38, -0.39
GSU1833	-,"trpS"	tryptophanyl-tRNA ligase	-0.17, -0.28, -0.36, -0.36
GSU1834	-,	protease, S2P-M50-like family 1	0.22, 0.05, -0.08, -0.08
GSU1835	-,"glnA"	glutamine synthetase, type I	-0.15, -0.3, -0.31, -0.33
GSU1836	-,"glnB"	nitrogen regulatory protein P-II	1.86, -0.01, -0.03, -0.06
GSU1837	+,	zinc metalloendopeptidase	1.69, 1.43, 0.52, 0.28
GSU1838	-,"hrpB"	ATP-dependent helicase HrpB	-0.44, -0.44, -0.49, -0.58
GSU1839	-,	phosphatase/phosphohexomutase-like hydrolase	-0.27, -0.49, -0.51, -0.56
GSU1840	-,	membrane-associated phosphatase, PAP2_like_5 family	-0.16, -0.2, -0.28, -0.38
GSU1841	-,	hypothetical protein GSU1841	0.01, -0.2, -0.21, -0.23
GSU1842	-,	periplasmic polysaccharide biosynthesis/export protein	-0.24, -0.39, -0.45, -0.58
GSU1843	+,	RNA exonuclease	0.18, 0.14, 0.09, -0.19
GSU1844	-,	IPT/TIG domain-containing protein	0.11, -0.11, -0.15, -0.15
GSU1845	-,	hypothetical protein GSU1845	0.1, 0.08, 0.05, -0.28
GSU1849	-,	hypothetical protein GSU1849	-0.03, -0.08, -0.17, -0.2
GSU1850	-,	hypothetical protein GSU1850	0.22, -0.1, -0.19, -0.26
GSU1851	-,	WbuB-like family glycosyltransferase	-0.06, -0.32, -0.32, -0.33
GSU1852	-,	hypothetical protein GSU1852	-0.01, -0.07, -0.08, -0.16
GSU1853	-,	hypothetical protein GSU1853	-0.27, -0.27, -0.28, -0.4
GSU1854	-,	UDP-N-acetyl-D-mannosamine dehydrogenase	-0.14, -0.14, -0.18, -0.3
GSU1855	-,	polysaccharide chain length determinant protein	-0.16, -0.18, -0.19, -0.25
GSU1857	-,	hypothetical protein GSU1857	0.75, 0.42, 0.39, 0.38
GSU1858	-,	IPT/TIG domain-containing protein	0.25, 0.07, 0, -0.09
GSU1859	-,"vorC"	2-oxoacid:ferredoxin oxidoreductase subunit gamma	-0.34, -0.4, -0.45, -0.49
GSU1860	-,"vorB"	2-oxoacid:ferredoxin oxidoreductase, thiamin diphosphate-binding subunit	-0.23, -0.35, -0.44, -0.57
GSU1861	-,"vorA"	2-ketoisovalerate ferredoxin reductase	-0.23, -0.31, -0.33, -0.46
GSU1862	-,"vorD"	2-oxoacid:ferredoxin oxidoreductase, ferredoxin subunit	-0.5, -0.6, -0.61
GSU1863	+,	Ros/MucR family transcriptional regulator	-0.13, -0.21, -0.26, -0.26
GSU1864	-,"rsmA"	KsgA/Dim1 family 16S ribosomal RNA methyltransferase	-0.12, -0.36, -0.37, -0.42
GSU1865	-,"ygjD"	UGMP family protein	0.4, -0.23, -0.27, -0.3
GSU1866	-,	PhoH-related ATPase	-0.11, -0.15, -0.28, -0.32
GSU1867	-,	lipoprotein	0.06, -0.02, -0.23
GSU1868	-,	cysteine desulfurase	0.14, 0.07, 0.01, -0.18
GSU1869	-,	lipoprotein	-0.17, -0.35, -0.45, -0.49
GSU1870	-,	sensor diguanylate cyclase, GAF domain-containing	-0.24, -0.35, -0.36, -0.36
GSU1871	+,"nrdJ"	ribonucleotide-diphosphate reductase subunit alpha	-0.67, -0.76, -0.8, -0.81
GSU1872	+,	hypothetical protein GSU1872	-0.56, -0.65, -1.11, -1.3
GSU1873	+,"pepF"	oligoendopeptidase F	-0.29, -0.39, -0.46, -0.54
GSU1874	-,	hypothetical protein GSU1874	-0.09, -0.12, -0.12, -0.36
GSU1875	-,"ahcY"	S-adenosyl-L-homocysteine hydrolase	0.07, -0.02, -0.15, -0.24
GSU1876	-,	hypothetical protein GSU1876	0.75, 0.69, 0.61, 0.51
GSU1877	-,	oxidoreductase, 2-nitropropane dioxygenase family	0.55, 0.51, 0.41, 0.27
GSU1878	+,	sensor histidine kinase	0.07, -0.04, -0.21, -0.21
GSU1879	+,	winged-helix transcriptional response regulator	0.06, 0.02, 0, -0.03
GSU1880	-,"metK-1"	S-adenosylmethionine synthetase	0.83, 0.31, 0.2, 0.12
GSU1881	-,"ptsI"	phosphoenolpyruvate--protein phosphotransferase	0.5, 0.12, -0.07, -0.19
GSU1882	-,"ptsH"	phosphocarrier protein HPr	1.03, 0.08, -0.16, -0.21
GSU1883	-,	phosphotransferase system, mannose-type, protein IIA	0.15, -0.29, -0.36, -0.36
GSU1884	-,	glmZ(sRNA)-inactivating NTPase	-0.21, -0.27, -0.28, -0.75
GSU1885	-,"hprK"	HPr kinase/phosphorylase	-0.25, -0.26, -0.27, -0.37
GSU1886	-,"raiA"	ribosomal subunit interface-associated sigma-54 modulation protein RaiA	1.5, -0.51, -0.52, -0.7
GSU1887	-,"rpoN"	RNA polymerase sigma-54 factor RpoN	0.11, -0.03, -0.04, -0.05
GSU1888	-,"lptB"	lipopolysaccharide ABC transporter ATP-binding protein	0.63, 0.27, 0.27, 0.12
GSU1889	-,"lptA"	lipopolysaccharide ABC transporter periplasmic protein LptA	0.51, 0.47, 0.18, 0.16
GSU1890	-,"lptC"	lipopolysaccharide ABC transporter periplasmic protein LptC	0.14, 0.14, 0.13, -0.25
GSU1891	-,	response receiver-modulated cyclic diguanylate phosphodiesterase	-0.05, -0.09, -0.1, -0.19
GSU1892	-,"kdsC"	3-deoxy-D-manno-octulosonate-8-phosphate phosphatase	0.59, -0.05, -0.06, -0.13
GSU1893	-,"kdsD"	arabinose-5-phosphate isomerase	-0.02, -0.25, -0.32, -0.5
GSU1894	-,"kdsA"	2-dehydro-3-deoxyphosphooctonate aldolase	-0.14, -0.26, -0.29, -0.31
GSU1895	-,"pyrG"	CTP synthetase	0.11, -0.05, -0.2, -0.26
GSU1896	-,"kdsB"	3-deoxy-manno-octulosonate cytidylyltransferase	0.24, 0.15, -0.02, -0.02
GSU1897	+,	nucleoside phosphorylase	0.56, 0.06, -0.06, -0.12
GSU1898	-,	hypothetical protein GSU1898	-0.19, -0.24, -0.24, -0.28
GSU1899	-,	ABC transporter substrate-binding lipoprotein	0.22, 0.2, 0.14, 0.09
GSU1900	-,	ABC transporter	0.19, 0.17, 0.12, 0.01
GSU1901	-,	hypothetical protein GSU1901	0.4, 0.34, 0.23, 0.17
GSU1902	-,"leuD"	isopropylmalate/citramalate isomerase, small subunit	-0.39, -0.39, -0.45, -0.55
GSU1903	-,"leuC"	3-isopropylmalate dehydratase large subunit	-0.29, -0.44, -0.5, -0.52
GSU1904	+,	Rossmann fold nucleotide-binding protein	-0.03, -0.05, -0.18, -0.18
GSU1905	+,	cold shock DNA/RNA-binding protein	-0.38, -0.39, -0.54
GSU1906	-,"leuA"	2-isopropylmalate synthase	0.47, 0.4, 0.19, -0.69
GSU1907	-,"pssA"	CDP-diacylglycerol--serine O-phosphatidyltransferase	-0.43, -0.65, -0.67, -0.84
GSU1908	-,	phosphatidylserine decarboxylase	-0.47, -0.6, -0.75, -0.79
GSU1909	-,"ilvC"	ketol-acid reductoisomerase	2.02, -0.53, -0.6, -0.69
GSU1910	-,"ilvN"	acetolactate synthase 3 regulatory subunit	0.01, -0.43, -0.53, -0.66
GSU1911	-,"ilvB"	acetolactate synthase large subunit	1.03, -0.33, -0.35, -0.54
GSU1912	-,"ilvD"	dihydroxy-acid dehydratase	-0.13, -0.18, -0.23, -0.46
GSU1913	-,"yeaZ"	nucleoid maintenance protease YeaZ	0.18, -0.06, -0.19, -0.27
GSU1914	-,"rseP"	membrane-associated zinc metalloprotease RseP	-0.19, -0.22, -0.42, -0.5
GSU1915	-,"dxr"	1-deoxy-D-xylulose 5-phosphate reductoisomerase	0.27, 0.17, -0.19, -0.32
GSU1916	-,"cdsA"	phosphatidate cytidylyltransferase	-0.04, -0.38, -0.42, -0.51
GSU1917	-,"uppS"	undecaprenyl pyrophosphate synthase	-0.08, -0.1, -0.24, -0.26
GSU1918	-,"frr"	ribosome recycling factor	0.68, 0.41, -0.42, -0.54
GSU1919	-,"pyrH"	uridylate kinase	0.07, -0.5, -0.76, -0.78
GSU1920	-,"tsf"	elongation factor Ts	-0.72, -0.81, -0.89, -0.97
GSU1921	-,"rpsB"	30S ribosomal protein S2	-0.64, -0.65, -0.71, -0.73
GSU1922	+,"lptF"	lipopolysaccharide ABC transporter membrane protein LptF	0.13, 0.1, 0.06, 0.01
GSU1923	+,"lptG"	lipopolysaccharide ABC transporter membrane protein LptG	1.42, 0.11, 0.03, 0.02
GSU1924	+,	IPT/TIG domain-containing protein	2.07, 0.4, 0.28, 0.21
GSU1925	-,	cytidylate kinase-like domain phospholipid-binding protein	0.09, -0.03, -0.11, -0.31
GSU1926	+,	hypothetical protein GSU1926	0.22, 0.2, 0.16, 0.13
GSU1927	-,	response receiver sensor diguanylate cyclase/phosphodiesterase, PAS domain-containing	0.07, 0.06, 0.01, -0.1
GSU1928	-,	sensor histidine kinase response regulator, HAMP and Hpt domain-containing	0.19, -0.1, -0.12, -0.36
GSU1929	-,	MgtC family protein	0.6, 0.32, 0.32, 0.25
GSU1930	-,	GTP-binding domain-containing protein	0.34, 0.13, 0.08, 0.05
GSU1931	-,	hypothetical protein GSU1931	0.54, 0.42, 0.24, 0.22
GSU1932	-,	SPOR domain-containing protein	0.91, 0.26, 0.24, 0.11
GSU1933	-,"fusA-1"	elongation factor G	0.33, 0.31, 0.14, -0.55
GSU1934	-,"coaX"	pantothenate kinase	0.61, 0.03, -0.02, -0.24
GSU1935	-,"birA"	biotin operon repressor and biotin--acetyl-CoA carboxylase ligase	0.13, 0.05, -0.03, -0.27
GSU1936	-,"nadC"	quinolinate phosphoribosyltransferase, decarboxylating	0.09, 0.07, 0, -0.09
GSU1937	+,	nucleotide cyclase	0.57, 0.46, 0.39, 0.34
GSU1938	+,	lipoprotein	0.46, 0.34, 0.28, 0.2
GSU1939	+,	sensor histidine kinase cyclic nucleotide phosphodiesterase	0.15, 0.07, 0, -0.09
GSU1940	-,	sigma-54-dependent transcriptional response regulator	-0.13, -0.22, -0.26, -0.46
GSU1941	-,	sensor histidine kinase, GAF domain-containing	0.05, -0.03, -0.08, -0.12
GSU1942	-,"capL"	UDP-N-acetyl-D-galactosamine 6-dehydrogenase	-0.09, -0.12, -0.31, -0.38
GSU1943	-,	PEP motif-containing protein exosortase substrate	0.06, -0.14, -0.25, -0.28
GSU1944	-,	PEP motif-containing protein exosortase substrate	0.34, 0.29, 0.24, 0.21
GSU1945	-,	repeat-containing protein	2.52, 2.52, 2.21, 1.79
GSU1947	-,	hypothetical protein GSU1947	2.46, 2.41, 2.17, 2.02
GSU1948	-,	hypothetical protein GSU1948	2.5, 2.49, 2.48, 2.21
GSU1949	+,	PEP motif-containing protein exosortase substrate	0.22, 0.14, 0.11, 0.06
GSU1950	-,	adenylyltransferase	0.14, 0.09, 0.04, 0.03
GSU1951	-,	poly-gamma-glutamate capsule biosynthesis protein	0.69, 0.26, 0.25, 0.13
GSU1952	-,	glycosyltransferase	0.33, 0.22, 0.19, 0.12
GSU1953	-,"asnB"	asparagine synthetase	0.23, 0.2, 0.13, 0.08
GSU1954	-,	O-antigen polymerase	0.15, 0.09, -0.05, -0.07
GSU1955	-,	adenylyltransferase	0.34, 0.33, 0.28, 0.19
GSU1956	-,	GNAT family acetyltransferase	0.09, 0.07, -0.18, -0.27
GSU1957	-,	WbnK-like family glycosyltransferase	0.73, 0.18, 0.04, 0
GSU1958	-,	polysaccharide deacetylase domain-containing protein	0.48, 0.4, 0.39, 0.33
GSU1959	-,	exopolysaccharide biosynthesis protein	0.39, 0.26, 0.2, 0.18
GSU1960	-,"cysE-2"	serine O-acetyltransferase	0.36, 0.3, 0.23, 0.16
GSU1961	-,	glycosyltransferase	0.69, 0.5, 0.4, 0.16
GSU1962	-,	glycosyltransferase	0.68, 0.54, 0.41, 0.37
GSU1963	-,	undecaprenyl-diphospho-oligosaccharide flippase	0.46, 0.4, 0.32, 0.21
GSU1964	-,	hypothetical protein GSU1964	0.61, 0.15, 0.07, 0.01
GSU1965	-,	polysaccharide pyruvyl transferase-related domain-containing protein	0.59, 0.38, 0.32, 0.3
GSU1966	-,	hypothetical protein GSU1966	0.76, 0.72, 0.62, 0.57
GSU1967	-,	hypothetical protein GSU1967	0.5, 0.39, 0.24, 0.21
GSU1968	-,	nucleotidyltransferase	0.52, 0.42, 0.34, 0.22
GSU1969	-,	hypothetical protein GSU1969	0.42, 0.22, 0.21, 0.17
GSU1970	-,"neuB"	N-acetylneuraminate synthase	0.45, 0.42, 0.37, 0.3
GSU1971	-,	hypothetical protein GSU1971	0.62, 0.59, 0.57, 0.37
GSU1972	-,	N-acetylneuraminate cytidylyltransferase	0.59, 0.59, 0.56, 0.51
GSU1973	-,	acyltransferase	1.72, 0.42, 0.41, 0.33
GSU1974	-,	aminotransferase, AHBA_syn family	0.5, 0.48, 0.31, 0.31
GSU1975	-,	NAD-dependent nucleoside diphosphate-sugar epimerase/dehydratase	0.52, 0.47, 0.44, 0.29
GSU1976	-,	YqgM-like family glycosyltransferase	0.65, 0.63, 0.61, 0.46
GSU1977	-,	CESA-like subfamily glycosyltransferase	1.37, 0.51, 0.43, 0.35
GSU1978	-,"epsI"	exopolysaccharide synthesis periplasmic protein I	1.01, 0.47, 0.38, 0.3
GSU1979	-,"epsH"	exopolysaccharide synthesis membrane protein H (exosortase)	0.52, 0.5, 0.31, 0.25
GSU1980	-,	polysaccharide deacetylase	1.62, 0.62, 0.56, 0.49
GSU1981	-,	hypothetical protein GSU1981	1.55, 0.63, 0.57, 0.52
GSU1982	-,	ATPase	2.21, 1.27, 0.68, 0.52
GSU1983	-,	protein tyrosine kinase	0.92, 0.83, 0.8, 0.79
GSU1984	-,	polysaccharide chain length determinant protein	1.26, 0.7, 0.62, 0.51
GSU1985	-,	periplasmic polysaccharide biosynthesis/export protein	0.77, 0.67, 0.55, 0.43
GSU1986	-,	undecaprenyl-phosphate glycosylphosphotransferase	0.77, 0.68, 0.64, 0.47
GSU1987	-,	lipoprotein	0.28, -0.01, -0.1, -0.19
GSU1988	-,	hypothetical protein GSU1988	-0.19, -0.2, -0.29, -0.4
GSU1989	-,	sigma-54-dependent transcriptional response regulator	1.71, 0.56, 0.43, 0.3
GSU1990	-,	sensor histidine kinase NtrB-like protein	0.62, 0.36, 0.3, 0.29
GSU1991	+,	protease, Abi superfamily	0.15, -0.04, -0.1, -0.13
GSU1992	-,"fnr-2"	CarD family transcriptional regulator	0.59, 0.57, 0.33, 0.23
GSU1994	+,	PEP motif-containing protein exosortase substrate	0.02, -0.27, -0.52, -0.69
GSU1995	-,	hypothetical protein GSU1995	0.56, 0.51, 0.49, 0.27
GSU1996	+,	cytochrome c	-0.07, -0.22, -0.24, -0.36
GSU1997	-,	iron-sulfur cluster-binding oxidoreductase, cyano_FeS_chp family	0.17, 0.11, 0.07, 0.01
GSU1998	-,	hypothetical protein GSU1998	1.73, 0.09, 0.07, -0.01
GSU1999	-,"hfq"	RNA-binding protein Hfq	0.84, 0.78, 0.65
GSU2000	-,"miaA"	tRNA delta(2)-isopentenylpyrophosphate transferase	1.06, 0.42, 0.35, 0.09
GSU2001	-,"mutL"	DNA mismatch repair protein	0.21, 0.13, -0.06, -0.13
GSU2002	-,	FAD-dependent pyridine nucleotide-disulfide oxidoreductase family protein	0.28, 0.27, -0.04, -0.38
GSU2003	-,	hypothetical protein GSU2003	0.03, -0.03, -0.23, -0.3
GSU2004	-,	UbiD family decarboxylase	-0.15, -0.36, -0.37, -0.38
GSU2005	+,	branched-chain amino acid ABC transporter substrate-binding protein	0.3, 0.3, 0.19, 0.18
GSU2006	+,	branched-chain amino acid ABC transporter membrane protein	-0.08, -0.4, -0.42, -0.5
GSU2007	+,	branched-chain amino acid ABC transporter membrane protein	-0.44, -0.44, -0.59, -0.65
GSU2008	+,	branched-chain amino acid ABC transporter ATP-binding protein	-0.59, -0.61, -0.74, -0.82
GSU2009	+,	branched-chain amino acid ABC transporter ATP-binding protein	-0.19, -0.67, -0.76, -1
GSU2010	+,	hypothetical protein GSU2010	-0.64, -0.69, -0.74, -0.8
GSU2011	-,"nifS-1"	nitrogen fixation iron-sulfur cluster assembly cysteine desulfurase NifS	0.1, 0.08, -0.02, -0.06
GSU2012	-,"nifU"	nitrogen fixation iron-sulfur cluster assembly protein NifU	-0.12, -0.17, -0.24, -0.3
GSU2013	-,	phosphoglucomutase/phosphomannomutase family protein	-0.26, -0.29, -0.32, -0.35
GSU2014	+,	hypothetical protein GSU2014	0.8, 0.77, 0.76, 0.7
GSU2015	+,	NUDIX hydrolase	0.59, 0.25, 0.19, 0.1
GSU2016	-,	sensor diguanylate cyclase/phosphodiesterase, PAS domain-containing	-0.14, -0.24, -0.35, -0.41
GSU2017	-,"mqnA"	futalosine synthase	0.51, 0.02, -0.02, -0.16
GSU2018	-,"gcvH-2"	glycine cleavage system lipoyl carrier protein GcvH	0.63, 0.61, 0.45, 0.41
GSU2019	-,"accC"	acetyl-CoA carboxylase, biotin carboxylase component	2.43, 0.6, 0.56, 0.37
GSU2020	-,"accB"	acetyl-CoA carboxylase, biotin carboxyl carrier protein	1.26, 0.62, 0.61, 0.44
GSU2021	-,	prolidase family protein	1.83, 0.58, 0.39, 0.33
GSU2022	-,"aroQ"	3-dehydroquinate dehydratase	0.72, 0.54, 0.41, 0.19
GSU2023	-,	GTPase-activating protein	0.45, 0.43, 0.39, 0.3
GSU2024	-,	hypothetical protein GSU2024	0.41, 0.35, 0.25, 0.22
GSU2025	-,"aroB"	3-dehydroquinate synthase	2.05, 0.1, -0.07, -0.24
GSU2026	-,"aroK"	shikimate kinase	0.5, 0.42, 0.3, 0.14
GSU2027	-,"aroC"	chorismate synthase	0.91, 0.46, 0.35, 0.27
GSU2028	-,"pilQ"	type IV pilus secretin lipoprotein PilQ	0.79, 0.76, 0.73, 0.7
GSU2029	-,"pilP"	type IV pilus assembly lipoprotein PilP	1, 0.86, 0.84, 0.84
GSU2030	-,"pilO"	type IV pilus biogenesis protein PilO	1.2, 1.03, 0.92, 0.83
GSU2031	-,"pilN"	type IV pilus biogenesis protein PilN	0.95, 0.94, 0.87, 0.73
GSU2032	-,"pilM"	type IV pilus biogenesis ATPase PilM	1.79, 1.13, 1.01, 0.91
GSU2033	-,	XRE family transcriptional regulator	1.05, 1, -0.3
GSU2034	-,"pilX-2"	type IV pilus minor pilin PilX	1.77, 1.55, 1.48, 1.35
GSU2035	-,"pilW-2"	type IV pilus minor pilin PilW	1.73, 1.68, 1.53, 1.43
GSU2036	-,"pilV-2"	type IV pilus minor pilin PilV	2.02, 1.94, 1.88, 1.86
GSU2037	-,"fimU"	type IV pilus minor pilin FimU	1.91, 1.79, 1.7, 1.65
GSU2038	-,"pilY1-2"	type IV pilus assembly protein PilY	1.83, 1.81, 1.67, 1.63
GSU2039	-,"pilL"	type IV pilus assembly protein PilL	1.65, 1.42, 1.36, 1.22
GSU2041	-,	sigma-54-dependent transcriptional response regulator	2.59, 0.82, 0.79, 0.64
GSU2042	-,	sensor histidine kinase, HAMP domain-containing	0.16, 0.14, 0.05, 0.01
GSU2043	-,"pilD"	type IV prepilin-like proteins leader peptide processing enzyme	0.27, 0.17, 0.14, 0.11
GSU2044	-,	sensor diguanylate cyclase/phosphodiesterase, GAF and PAS domain-containing	0.41, 0.39, 0.28, 0.13
GSU2045	-,"valS"	valyl-tRNA ligase	-0.22, -0.32, -0.5, -0.81
GSU2046	-,	response regulator	1.99, 0.78, 0.37, 0.12
GSU2047	-,	metal-dependent hydrolase	0.63, 0.37, 0.3, -0.26
GSU2048	-,	hypothetical protein GSU2048	0.39, 0.36, 0.26, 0.15
GSU2049	-,"argJ"	bifunctional ornithine acetyltransferase/N-acetylglutamate synthase	0.23, 0.08, 0.02, -0.15
GSU2050	-,"secA"	preprotein translocase subunit SecA	0.36, 0.09, -0.05, -0.06
GSU2051	-,"paaK-3"	phenylacetate--coenzyme A ligase	-0.07, -0.19, -0.19, -0.25
GSU2052	-,"iorB-2"	indolepyruvate oxidoreductase subunit B	1.03, -0.09, -0.1, -0.19
GSU2053	-,"iorA-2"	indolepyruvate:ferredoxin oxidoreductase subunit alpha	0.75, -0.07, -0.11, -0.13
GSU2055	+,	TRAP proton/solute symporter, periplasmic substrate-binding protein	-0.14, -0.44, -0.46, -0.51
GSU2056	+,	TRAP transporter small membrane protein component	-0.18, -0.39, -0.44, -0.52
GSU2057	+,	TRAP transporter large membrane protein	1.17, 0.61, -0.11, -0.28
GSU2059	+,"cheX-3"	protein phosphoaspartate phosphatase CheX	1.02, -0.13, -0.25, -0.62
GSU2060	-,	zinc protease PmbA	0.11, -0.03, -0.04, -0.08
GSU2061	-,"argA"	acetyltransferase	0.14, 0.12, -0.07, -0.17
GSU2062	-,	response receiver-modulated nucleotide cyclase	0.03, -0.08, -0.24, -0.31
GSU2063	-,	metal-dependent phosphohydrolase, HDOD domain-containing	-0.1, -0.16, -0.19, -0.26
GSU2064	-,"recN"	DNA repair ATPase RecN	0.18, 0.17, -0.07, -0.21
GSU2065	-,"ppnK"	inorganic polyphosphate/ATP-NAD kinase	0.02, -0.04, -0.17, -0.24
GSU2066	+,"glgP"	glycogen phosphorylase	0.43, 0.42, 0.36, 0.26
GSU2067	+,"rarA"	recombination factor protein RarA	0.37, 0.25, 0.14, 0.01
GSU2068	+,"pfk-2"	6-phosphofructokinase	0.07, 0.04, -0.06, -0.18
GSU2069	-,	HAD superfamily hydrolase	-0.2, -0.23, -0.33, -0.4
GSU2070	-,	HNH endonuclease family protein	-0.18, -0.24, -0.28, -0.59
GSU2071	-,"rnhA"	ribonuclease H	0.79, -0.21, -0.47, -0.54
GSU2072	-,	[acyl-]glycerolphosphate acyltransferase [Geobacter sulfurreducens PCA]	0.1, -0.18, -0.33, -0.42
GSU2073	-,	dystroglycan-type cadherin-like protein	0.09, -0.05, -0.09, -0.23
GSU2074	-,	PpiC-type peptidylprolyl cis-trans isomerase	-0.07, -0.26, -0.33, -0.34
GSU2075	-,	subtilase family serine protease	0.76, -0.1, -0.19, -0.37
GSU2076	-,"omcZ"	cytochrome c	0.28, 0.03, -0.06, -0.09
GSU2077	+,	hypothetical protein GSU2077	0.23, 0.09
GSU2078	-,"rodA"	cell shape-determining protein RodA	0.69, -0.14, -0.14, -0.18
GSU2079	-,"mrdA"	peptidoglycan transpeptidase	-0.1, -0.11, -0.17, -0.24
GSU2080	-,"mreD"	cell shape-determining protein MreD	0.29, 0, -0.02, -0.09
GSU2081	-,"mreC"	rod shape-determining protein MreC	-0.04, -0.26, -0.31, -0.38
GSU2082	-,	nucleoside diphosphate-sugar dehydratase	0, -0.02, -0.06, -0.19
GSU2083	-,"rmlA"	glucose-1-phosphate thymidylyltransferase	0.18, 0.11, 0.11, 0.02
GSU2084	-,"gmhB"	D-glycero-D-mannoheptose-1,7-bisphosphate phosphatase	0.08, -0.1, -0.13, -0.44
GSU2085	-,"hldE"	D-glycero-D-mannoheptose-7-phosphate kinase and D-glycero-D-mannoheptose-1-phosphate adenylyltransferase	0.6, 0.11, 0.08, 0.07
GSU2086	-,	hypothetical protein GSU2086	0.41, 0.14, 0.08, 0.05
GSU2087	-,"gmhA"	phosphoheptose isomerase	0.24, 0.19, 0.15, -0.02
GSU2088	-,	glycosyltransferase	0.03, 0, -0.28, -0.38
GSU2089	-,"mreB-1"	rod shape-determining protein MreB	1.62, -0.13, -0.15, -0.21
GSU2090	+,	peptidyl-prolyl cis-trans isomerase	-0.2, -0.24, -0.38, -0.48
GSU2091	+,"purC"	phosphoribosylaminoimidazolesuccinocarboxamide synthase	-0.03, -0.1, -0.16, -0.21
GSU2092	-,"yaeQ"	hypothetical protein GSU2092	-0.17, -0.22, -0.26, -0.28
GSU2093	-,	ABC transporter ATP-binding protein	-0.03, -0.15, -0.17, -0.19
GSU2094	-,	response receiver-modulated cyclic diguanylate phosphodiesterase	0.31, 0.25, 0.02, -0.15
GSU2095	-,	FAD-dependent pyridine nucleotide-disulfide oxidoreductase family protein	0.94, 0.23, 0.19, 0.11
GSU2096	-,"cooF"	carbon monoxide dehydrogenase-associated iron-sulfur cluster-binding oxidoreductase CooF	0.48, 0.42, 0.39, 0.22
GSU2097	-,"cooC"	carbon monoxide dehydrogenase accessory protein CooC	0.43, 0.34, 0.33, 0.29
GSU2098	-,"cooS"	carbon monoxide dehydrogenase, catalytic subunit	0.31, 0.27, 0.14, 0.13
[truncated: 1,404 more rows]
